# Supplementary material for: Integrated Metabolomics and Proteomics Analysis of the Myocardium in a Mouse Model of Acute Viral Myocarditis
Source: Immun Inflamm Dis. 2025 Feb 6;13(2):e70151. doi: 10.1002/iid3.70151 (PMC11800238; doi:10.1002/iid3.70151)
Supplement: Supplementary file 2 — Supporting information. [file IID3-13-e70151-s001.xlsx]

## Sheet: Table S1
Table S1. UHPLC-MS/MS conditions
Parameter settings of chromatographic conditions
Device name	Parameter conditions
Chromatographic column type	Hypesil Gold column (C18)
Chromatographic column temperature	40℃
Flow rate	0.2 mL/min
Positive mode	Mobile phase A: 0.1% formic acid; Mobile phase B: methanol
Negative mode	Mobile phase A: 5 mmol/L ammonium acetate; Mobile phase B: methanol
Chromatographic gradient program setting parameters
Time/min	A% B%
0	98 2
1.5	98 2
12	0 100
14	0 100
14.1	98 2
17	98 2
Condition parameter settings of MS
Device name	Parameter conditions
Scanning range selection	100-1500 m/z
Spray voltage	3.2 kV
Sheath gas flow rate	40 arb
Aux gas flow rate	10 arb
Capillary Temp	320°C
Polarity	positive, negative
MS/MS secondary scanning	data-dependent scans

## Sheet: Table S2
Table S2. nano-HPLC-MS/MS conditions
Condition parameter settings of MS
Device name	Parameter conditions
Scanning range	350-1500 m/z
Resolution	120000
AGC target	4e6
Maximum injection time	50 ms
Condition parameter settings of HCD-MS/MS
Device name	Parameter conditions
Resolution	30000
AGC target	1e6
Collision energy	32
Stepped collision energy	0.05
Condition parameter settings of DIA
Device name	Parameter conditions
Acquisition method	variable acquisition windows
Window number	60
Window overlap	1 m/z

## Sheet: Table S3
Table S3. The differential metabolites between the Control and AVMC groups
Compound_ID	C-1	C-2	C-3	C-4	C-5	C-6	C-7	C-8	A-1	A-2	A-3	A-4	A-5	A-6	A-7	A-8	A-9	A-10	control_mean	case_mean	log2_FC(case_mean/control_mean)	Pvalue	vip	MS2_name	MS1_name	RT	m/z	SuperClass	Class	SubClass	CAS	HMDB	C_ID	Pathway	KEGG_B_class	KEGG_A_class
NEG00024	363.665	340.742	271.262	393.861	441.49	382.88	336.506	294.858	293.861	291.29	211.836	175.305	191.437	288.189	285.534	292.959	263.015	287.564	353.158	258.099	-0.45239	0.00107743	17.9314	L-Lactic acid	--	89.024	139.607	Organic acids and derivatives	Hydroxy acids and derivatives	Alpha hydroxy acids and derivatives	10326-41-7	HMDB0001311	C00186	ko01100//Metabolic pathways;ko01110//Biosynthesis of secondary metabolites;ko01120//Microbial metabolism in diverse environments;ko05230//Central carbon metabolism in cancer;ko04922//Glucagon signaling pathway;ko00640//Propanoate metabolism;ko00620//Pyruvate metabolism;ko00010//Glycolysis / Gluconeogenesis;ko00051//Fructose and mannose metabolism;ko04066//HIF-1 signaling pathway;ko04024//cAMP sig…	Cancer: overview;Carbohydrate metabolism;Endocrine system;Global and overview maps;Signal transduction	Environmental Information Processing;Human Diseases;Metabolism;Organismal Systems
NEG00079	147.748	135.819	158.472	121.003	146.742	139.945	100.538	95.7805	84.0108	61.2961	50.1665	27.3559	83.2274	74.6945	33.336	48.0146	68.3677	105.209	130.756	63.5679	-1.04051	1.94122e-05	16.598	Linoleic acid	--	279.232	20.256	Lipids and lipid-like molecules	Fatty Acyls	Lineolic acids and derivatives	-	HMDB0247706	C01595	ko01100//Metabolic pathways;ko01060//Biosynthesis of plant secondary metabolites;ko00591//Linoleic acid metabolism;ko01040//Biosynthesis of unsaturated fatty acids	Chemical structure transformation maps;Global and overview maps;Lipid metabolism	Metabolism
NEG00004	44.3867	39.9311	49.0263	47.3898	49.3043	37.657	40.9433	6.59308	1.15483	2.62834	0.184467	0.187895	0.171089	5.8713	2.32548	0.790989	0.390965	0.640111	39.4039	1.43455	-4.77967	2.18642e-07	13.2796	Adenosine	--	266.089	93.6481	Nucleosides, nucleotides, and analogues	Purine nucleosides	HASH(0x1b57260)	58-61-7	HMDB0000050	C00212	ko01100//Metabolic pathways;ko00230//Purine metabolism;ko02010//ABC transporters;ko04071//Sphingolipid signaling pathway;ko04080//Neuroactive ligand-receptor interaction;ko05012//Parkinson disease;ko04024//cAMP signaling pathway;ko04923//Regulation of lipolysis in adipocytes;ko04924//Renin secretion;ko05034//Alcoholism;ko04022//cGMP-PKG signaling pathway;ko04270//Vascular smooth muscle contractio…	Circulatory system;Endocrine system;Global and overview maps;Membrane transport;Neurodegenerative disease;Nucleotide metabolism;Signal transduction;Signaling molecules and interaction;Substance dependence	Environmental Information Processing;Human Diseases;Metabolism;Organismal Systems
NEG00180	106.967	79.506	86.1558	73.8321	73.6524	70.9994	80.2907	64.7688	44.2377	46.3763	39.8114	21.1265	35.9102	18.307	28.2364	35.4433	52.7799	52.6411	79.5215	37.487	-1.08496	2.41605e-06	13.0915	Elaidic acid	--	281.247	20.1207	Lipids and lipid-like molecules	Fatty Acyls	Fatty acids and conjugates	112-79-8	HMDB0000573	-	-	-	-
NEG00016	95.0272	91.9138	87.4453	104.767	104.656	101.297	115.766	83.387	74.3062	78.0758	56.8496	47.8741	53.646	75.8106	87.6354	72.6342	74.3941	69.8758	98.0324	69.1102	-0.504361	8.04987e-05	10.6285	Taurine	--	124.007	182.941	Organic acids and derivatives	Organic sulfonic acids and derivatives	Organosulfonic acids and derivatives	107-35-7	HMDB0000251	C00245	ko01100//Metabolic pathways;ko02010//ABC transporters;ko04080//Neuroactive ligand-receptor interaction;ko00430//Taurine and hypotaurine metabolism;ko00920//Sulfur metabolism;ko00120//Primary bile acid biosynthesis	Energy metabolism;Global and overview maps;Lipid metabolism;Membrane transport;Metabolism of other amino acids;Signaling molecules and interaction	Environmental Information Processing;Metabolism
NEG00153	66.1371	52.9908	63.9276	54.4684	56.0015	46.5388	41.6548	48.6942	36.5016	35.5312	23.1069	17.5167	33.0838	21.4938	18.017	27.8588	37.0745	62.4631	53.8016	31.2647	-0.783114	0.000728676	8.6508	Isopalmitic acid	--	255.232	20.0985	Lipids and lipid-like molecules	Fatty Acyls	Fatty acids and conjugates	1011396	HMDB0031068	-	-	-	-
NEG00075	30.4936	31.4777	24.0887	27.626	27.0332	20.113	19.2158	13.669	46.3078	56.4238	29.754	21.5139	31.9711	31.7755	33.1981	56.4833	54.0251	49.2833	24.2146	41.0736	0.762333	0.0036158	7.95016	Oxypurinol	--	151.026	131.645	Organoheterocyclic compounds	Imidazopyrimidines	Purines and purine derivatives	2465-59-0	HMDB0000786	-	-	-	-
NEG00091	6.14859	3.43449	5.17707	6.77663	5.61527	5.54799	6.2379	3.53776	12.4322	19.0051	13.1508	7.3313	10.694	20.9569	29.3367	28.484	29.6037	13.8142	5.30946	18.4809	1.7994	0.000425389	7.13212	Dehydroascorbic acid	--	173.009	52.7147	Organoheterocyclic compounds	Lactones	Gamma butyrolactones	490-83-5	HMDB0001264	C05422	ko01100//Metabolic pathways;ko00053//Ascorbate and aldarate metabolism;ko00480//Glutathione metabolism	Carbohydrate metabolism;Global and overview maps;Metabolism of other amino acids	Metabolism
NEG00110	5.14329	2.352	4.45942	7.12797	1.35697	2.51324	1.36969	3.36234	11.8886	8.5923	8.56067	7.94333	10.0848	11.8696	15.5153	14.9917	19.9219	9.53454	3.46061	11.8903	1.78068	4.08188e-05	5.99964	Monomethyl fumarate	--	129.019	53.4727	Lipids and lipid-like molecules	Fatty Acyls	Fatty acid esters	2756-87-8	HMDB0033809	-	-	-	-
NEG00174	30.3792	29.9862	25.8115	32.7664	32.6607	31.2482	32.4066	24.5645	23.7195	23.9107	15.7443	13.7729	12.0226	23.741	24.3194	23.5812	22.9145	23.494	29.9779	20.722	-0.532735	0.000258715	5.7421	Beta-Alanine	--	88.0401	210.66	Organic acids and derivatives	Carboxylic acids and derivatives	Amino acids, peptides, and analogues	107-95-9	HMDB0000056	C00099	ko01100//Metabolic pathways;ko01110//Biosynthesis of secondary metabolites;ko00240//Pyrimidine metabolism;ko00410//beta-Alanine metabolism;ko00640//Propanoate metabolism;ko04974//Protein digestion and absorption;ko04080//Neuroactive ligand-receptor interaction;ko00770//Pantothenate and CoA biosynthesis	Carbohydrate metabolism;Digestive system;Global and overview maps;Metabolism of cofactors and vitamins;Metabolism of other amino acids;Nucleotide metabolism;Signaling molecules and interaction	Environmental Information Processing;Metabolism;Organismal Systems
NEG00032	14.1547	14.4797	11.3191	17.5154	13.3844	17.7788	15.232	9.43876	8.03147	10.0245	5.17251	3.71469	3.19954	8.76277	9.51365	6.66834	6.84009	7.54925	14.1629	6.94769	-1.02751	2.10567e-05	5.31294	2-Hydroxyethanesulfonic acid	--	124.991	80.2538	Organic acids and derivatives	Organic sulfonic acids and derivatives	Organosulfonic acids and derivatives	107-36-8	HMDB0003903	C05123	ko01100//Metabolic pathways;ko00430//Taurine and hypotaurine metabolism	Global and overview maps;Metabolism of other amino acids	Metabolism
NEG00154	24.3877	20.8326	23.6335	27.6972	22.0022	17.8489	18.5757	19.4289	54.579	28.4696	43.9699	17.0494	23.0672	21.4011	35.6387	28.4986	27.0808	35.1277	21.8009	31.4882	0.530427	0.0323735	5.00911	Stearic acid	--	283.263	20.228	Lipids and lipid-like molecules	Fatty Acyls	Fatty acids and conjugates	-	HMDB0303352	C01530	ko01100//Metabolic pathways;ko01060//Biosynthesis of plant secondary metabolites;ko01040//Biosynthesis of unsaturated fatty acids;ko00061//Fatty acid biosynthesis;ko04745//Phototransduction - fly	Chemical structure transformation maps;Global and overview maps;Lipid metabolism;Sensory system	Metabolism;Organismal Systems
NEG00044	1.5066	5.98487	4.23607	10.5622	6.8107	12.7095	10.683	7.46527	2.16298	0.252885	4.07341	0.434325	0.281547	0.787365	0.374797	1.28	0.544918	0.44809	7.49477	1.06403	-2.81634	8.93756e-05	4.98819	Indoxylsulfate	--	212.002	16.785	Organic acids and derivatives	Organic sulfuric acids and derivatives	Arylsulfates	487-94-5	HMDB0000682	-	-	-	-
NEG00048	10.779	9.25497	8.11393	7.97946	8.10942	8.8324	9.7903	9.27312	3.601	3.80853	2.84618	3.48935	4.55951	4.79952	4.36622	3.15985	3.67877	3.65639	9.01658	3.79653	-1.2479	2.26553e-10	4.9523	PE(16:0/18:2(9Z,12Z))	--	714.505	43.0259	Lipids and lipid-like molecules	Glycerophospholipids	Glycerophosphoethanolamines	26662-95-3	HMDB0008928	-	-	-	-
NEG00029	19.5183	20.7352	15.4527	19.3884	24.7346	22.6117	29.4123	19.6179	11.5191	13.8772	10.3708	8.36175	12.6804	19.2074	18.6169	19.3037	17.5746	15.2401	21.4339	14.6752	-0.546512	0.00285623	4.69252	L-Glutamic acid	--	146.045	233.744	Organic acids and derivatives	Carboxylic acids and derivatives	Amino acids, peptides, and analogues	-	HMDB0060475	C00025	ko01100//Metabolic pathways;ko01110//Biosynthesis of secondary metabolites;ko01120//Microbial metabolism in diverse environments;ko01060//Biosynthesis of plant secondary metabolites;ko01230//Biosynthesis of amino acids;ko01200//Carbon metabolism;ko02010//ABC transporters;ko00630//Glyoxylate and dicarboxylate metabolism;ko05230//Central carbon metabolism in cancer;ko01064//Biosynthesis of alkaloid…	Amino acid metabolism;Biosynthesis of other secondary metabolites;Cancer: overview;Carbohydrate metabolism;Cellular community - eukaryotes;Chemical structure transformation maps;Digestive system;Energy metabolism;Environmental adaptation;Excretory system;Global and overview maps;Membrane transport;Metabolism of cofactors and vitamins;Metabolism of other amino acids;Nervous system;Neurodegenerativ…	Cellular Processes;Environmental Information Processing;Genetic Information Processing;Human Diseases;Metabolism;Organismal Systems
NEG00001	8.96979	11.9505	11.1518	13.7975	12.7822	9.54667	13.1415	9.1406	5.81182	5.32534	4.40922	8.70544	5.71049	11.3665	9.87535	3.73874	4.06525	4.50336	11.3101	6.35115	-0.832518	0.000429777	4.5135	Adenine	--	134.047	147.138	Organoheterocyclic compounds	Imidazopyrimidines	Purines and purine derivatives	73-24-5	HMDB0000034	C00147	ko01100//Metabolic pathways;ko01110//Biosynthesis of secondary metabolites;ko00230//Purine metabolism	Global and overview maps;Nucleotide metabolism	Metabolism
NEG00006	1.49107	4.81266	4.88418	13.933	12.5147	6.4506	21.1532	8.88658	1.19826	1.03282	1.69964	5.42264	1.58294	11.8311	12.0626	1.53536	1.31385	0.999758	9.26575	3.8679	-1.26036	0.0496494	3.98293	Succinic Acid	--	117.019	228.309	Organic acids and derivatives	Carboxylic acids and derivatives	Dicarboxylic acids and derivatives	110-15-6	HMDB0000254	C00042	ko01100//Metabolic pathways;ko01110//Biosynthesis of secondary metabolites;ko01120//Microbial metabolism in diverse environments;ko01060//Biosynthesis of plant secondary metabolites;ko01200//Carbon metabolism;ko01070//Biosynthesis of plant hormones;ko01061//Biosynthesis of phenylpropanoids;ko00630//Glyoxylate and dicarboxylate metabolism;ko01063//Biosynthesis of alkaloids derived from shikimate p…	Amino acid metabolism;Cancer: overview;Carbohydrate metabolism;Chemical structure transformation maps;Endocrine system;Energy metabolism;Global and overview maps;Metabolism of cofactors and vitamins;Nervous system;Signal transduction	Environmental Information Processing;Human Diseases;Metabolism;Organismal Systems
NEG00011	11.4042	10.7184	10.2207	11.6128	11.9796	11.8064	11.6616	9.16871	8.72724	8.8972	6.28964	5.56804	4.83413	9.56538	9.34609	7.97759	7.89647	8.15336	11.0715	7.72551	-0.519154	0.000102038	3.60009	Creatine	--	130.062	211.317	Organic acids and derivatives	Carboxylic acids and derivatives	Amino acids, peptides, and analogues	57-00-1	HMDB0000064	C00300	ko01100//Metabolic pathways;ko00260//Glycine, serine and threonine metabolism;ko00330//Arginine and proline metabolism	Amino acid metabolism;Global and overview maps	Metabolism
POS00003	5.38805	6.20224	4.42389	7.16133	7.08818	6.2494	8.35936	4.49995	2.85174	2.66731	1.53212	3.11151	2.54648	7.58824	5.54668	1.90034	1.93765	1.90137	6.17155	3.15834	-0.966465	0.00182414	3.37838	Adenosine monophosphate	--	348.069	251.373	Organic oxygen compounds	Organooxygen compounds	Carbohydrates and carbohydrate conjugates	130-49-4	HMDB0011617	-	-	-	-
POS00109	3.13767	2.88551	2.8441	3.64976	2.76804	2.72399	3.29201	2.24727	6.44682	5.74775	4.46869	4.37377	5.84353	5.9776	4.73118	5.11404	4.64498	4.65489	2.94354	5.20033	0.821048	9.5537e-07	3.08678	PC(P-18:1(11Z)/20:5(5Z,8Z,11Z,14Z,17Z))	--	790.571	37.0811	Lipids and lipid-like molecules	Glycerophospholipids	Glycerophosphocholines	-	HMDB0011288	-	-	-	-
NEG00108	2.56331	2.18848	1.87366	2.57717	2.02872	3.09721	2.84979	1.37399	0.747473	0.288561	0.166328	0.207046	0.234262	0.890397	0.0825124	0.141106	0.297017	0.403578	2.31904	0.345828	-2.7454	3.34475e-08	3.00892	Gallic acid	--	169.017	77.7054	Benzenoids	Benzene and substituted derivatives	Benzoic acids and derivatives	149-91-7	HMDB0005807	C01424	ko01120//Microbial metabolism in diverse environments;ko01061//Biosynthesis of phenylpropanoids	Chemical structure transformation maps;Global and overview maps	Metabolism
NEG00141	3.85548	2.64784	2.2107	2.17739	2.47767	1.91412	1.24955	1.27089	5.20938	5.51846	3.82415	2.25284	3.81056	1.91732	2.0046	6.66717	8.24806	8.87943	2.22545	4.8332	1.11888	0.0130916	2.98441	N-Acetyl-L-methionine	--	190.054	123.711	Organic acids and derivatives	Carboxylic acids and derivatives	Amino acids, peptides, and analogues	65-82-7	HMDB0011745	-	-	-	-
NEG00143	2.42653	2.15727	1.97502	2.28039	2.43854	2.09047	2.12346	0.385089	0.0337459	0.198974	0.0055593	0.000144426	0.00385672	0.376228	0.165993	0.0316526	0.00417584	0.0362646	1.9846	0.0856594	-4.53409	1.38082e-07	2.95722	Roxadustat	--	351.105	93.6326	Organic acids and derivatives	Carboxylic acids and derivatives	Amino acids, peptides, and analogues	-	HMDB0252245	-	-	-	-
NEG00065	3.47968	3.50018	3.59365	4.08383	3.95964	3.85539	3.20429	3.93928	4.73115	5.74683	6.64152	4.009	4.81229	6.48571	7.06328	6.91067	7.3634	4.88589	3.70199	5.86497	0.663822	0.000126358	2.93098	Hydroxypropionic acid	--	89.0242	34.2766	Organic acids and derivatives	Hydroxy acids and derivatives	Beta hydroxy acids and derivatives	503-66-2	HMDB0000700	C01013	ko01100//Metabolic pathways;ko01120//Microbial metabolism in diverse environments;ko01200//Carbon metabolism;ko00240//Pyrimidine metabolism;ko00410//beta-Alanine metabolism;ko00640//Propanoate metabolism	Carbohydrate metabolism;Global and overview maps;Metabolism of other amino acids;Nucleotide metabolism	Metabolism
NEG00121	1.13671	1.07265	0.871192	1.25185	0.810024	0.944354	0.0986142	0.52497	1.88354	2.81211	2.23961	1.03744	1.75367	2.93536	4.13778	3.75087	3.73521	3.31717	0.838795	2.76028	1.71842	0.000111049	2.84485	D-Ribonolactone	--	147.029	52.2696	Organic oxygen compounds	Organooxygen compounds	Carbohydrates and carbohydrate conjugates	1255190	HMDB0001900	-	-	-	-
POS00084	0.231961	1.6657	3.68879	2.4256	1.89314	2.58205	3.90528	2.69099	0.401306	0.425107	0.402197	1.31194	0.200003	1.89547	1.83481	0.302712	0.160444	0.116033	2.38544	0.705003	-1.75855	0.00158106	2.53437	Butyrylcarnitine	--	232.154	164.956	Lipids and lipid-like molecules	Fatty Acyls	Fatty acid esters	25576-40-3	HMDB0002013	-	-	-	-
NEG00005	5.77323	4.62277	3.12789	5.82701	4.88711	5.8212	5.46028	1.12781	2.73318	4.52778	1.36142	0.969005	0.568795	1.9453	3.19456	2.90755	3.45768	3.35802	4.58091	2.50233	-0.872364	0.00803841	2.36689	L-Allothreonine	--	118.051	212.684	Organic acids and derivatives	Carboxylic acids and derivatives	Amino acids, peptides, and analogues	24830-94-2	HMDB0004041	C05519	ko01100//Metabolic pathways;ko00260//Glycine, serine and threonine metabolism	Amino acid metabolism;Global and overview maps	Metabolism
NEG00104	0.818445	0.486394	0.688585	0.745312	0.746747	0.619962	0.678376	0.332468	1.26661	1.51244	1.62044	1.05594	1.5747	2.58101	1.89291	1.35627	2.98959	1.95935	0.639536	1.78092	1.47753	8.85448e-05	2.08777	N-Acetylgalactosamine 6-sulfate	--	300.039	110.328	Organic oxygen compounds	Organooxygen compounds	Carbohydrates and carbohydrate conjugates	10357-00-3	HMDB0000841	-	-	-	-
POS00078	0.735622	0.545727	0.518533	0.81306	0.55737	0.557581	0.506408	0.366582	1.6139	1.75256	1.10123	1.10293	1.50231	1.38256	1.39285	1.46842	1.08015	1.62007	0.57511	1.4017	1.28527	1.97796e-07	1.92903	SM(d18:1/18:1(9Z))	--	729.589	119.194	Lipids and lipid-like molecules	Sphingolipids	Phosphosphingolipids	108392-10-5	HMDB0012101	-	-	-	-
POS00148	0.668711	0.736769	0.721603	0.938923	1.14573	1.04485	1.01783	0.70608	2.11422	1.32926	1.53032	1.77659	2.2551	2.11114	1.85435	1.29423	1.5969	2.14403	0.872562	1.80061	1.04516	4.92e-06	1.90215	5-Aminovaleric acid	--	118.086	171.273	Organic acids and derivatives	Carboxylic acids and derivatives	Amino acids, peptides, and analogues	660-88-8	HMDB0003355	C00431	ko01100//Metabolic pathways;ko01120//Microbial metabolism in diverse environments;ko00330//Arginine and proline metabolism;ko00310//Lysine degradation	Amino acid metabolism;Global and overview maps	Metabolism
NEG00156	2.9849	4.26762	5.53938	4.68261	2.74238	3.09933	2.46418	5.03739	3.22916	4.21235	2.3511	0.0638469	2.37147	0.0460004	1.71602	1.98147	3.96259	2.26427	3.85222	2.21983	-0.795243	0.0181038	1.87361	12-Methyltridecanoic acid	--	227.201	23.0651	Lipids and lipid-like molecules	Fatty Acyls	Fatty acids and conjugates	2724-57-4	HMDB0031072	-	-	-	-
NEG00067	3.06231	2.11271	1.4967	2.08732	2.49746	2.10418	2.70753	1.62391	1.13721	1.54347	0.739153	0.459328	0.529119	1.53474	0.8783	1.70399	1.61677	1.74734	2.21151	1.18894	-0.895356	0.000681251	1.86915	L-Uridine	--	243.061	96.3826	--	--	--	--	--	-	-	-	-
POS00196	1.12976	1.74987	1.39039	1.59469	1.87108	1.56443	2.80459	1.52941	0.853884	0.732974	0.518753	0.961152	0.695544	1.61961	1.47487	0.550826	0.564826	0.413034	1.70428	0.838547	-1.0232	0.000910834	1.84133	2-Aminopurine	--	136.061	125.127	Organoheterocyclic compounds	Imidazopyrimidines	Purines and purine derivatives	-	HMDB0245025	-	-	-	-
NEG00052	0.169712	1.16575	1.42514	2.36215	2.25115	3.70649	1.16618	0.751681	1.74475	0.192826	0.451585	0.616167	1.18107	0.673804	0.133391	0.0486068	0.173792	0.594454	1.62478	0.581044	-1.48353	0.0179863	1.73271	Adrenochrome	--	178.051	116.529	Organoheterocyclic compounds	Indoles and derivatives	HASH(0x1755988)	7506-92-5	HMDB0012884	-	-	-	-
NEG00057	1.79327	1.82933	1.06689	2.46182	2.93541	2.81374	2.44793	1.84368	1.57677	1.37008	0.899589	0.803417	0.880021	1.50406	1.93	0.925411	1.71476	1.17847	2.14901	1.27826	-0.749491	0.00241231	1.70216	Hydroxyphenyllactic acid	--	181.05	110.453	Phenylpropanoids and polyketides	Phenylpropanoic acids	HASH(0x8f1b538)	306-23-0	HMDB0000755	-	-	-	-
POS00047	0.188238	0.23966	0.179333	0.167194	0.165044	0.113816	0.0392953	0.0777158	1.25153	1.37547	0.507898	0.21524	0.439072	0.286828	0.326535	1.5201	1.28386	1.35303	0.146287	0.855956	2.54873	0.0020033	1.66306	Nimustine (hydrochloride)	--	273.084	89.1243	--	--	--	--	--	-	-	-	-
NEG00162	1.07292	0.910122	1.03474	1.06245	1.18181	1.31409	1.15767	0.906064	1.7665	1.70825	1.52058	1.17845	1.47875	1.75336	2.12106	2.0709	2.25411	1.63538	1.07998	1.74873	0.695302	6.03797e-05	1.65748	Succinic anhydride	--	99.0085	29.4448	Organic acids and derivatives	Carboxylic acids and derivatives	Dicarboxylic acids and derivatives	108-30-5	HMDB0032523	-	-	-	-
POS00054	0.0447763	0.0472918	0.0167762	0.0214773	0.0314934	0.0236183	0.00977776	0.0199772	0.553305	0.617864	0.607163	0.419113	0.614203	0.713507	0.40651	1.13109	0.72388	0.508353	0.0268985	0.629498	4.5486	4.02633e-07	1.655	Cytarabine (hydrochloride)	--	226.082	103.057	--	--	--	--	--	-	-	-	-
NEG00073	3.20718	3.19854	3.05303	3.45637	3.49736	3.4543	3.44614	2.92635	2.90877	2.91409	2.27174	2.14131	2.01828	2.89196	3.09195	2.53228	2.66895	2.51134	3.27991	2.59507	-0.337883	0.000248468	1.59975	Creatinine	--	112.051	212.663	Organic acids and derivatives	Carboxylic acids and derivatives	Amino acids, peptides, and analogues	60-27-5	HMDB0000562	C00791	ko01100//Metabolic pathways;ko00330//Arginine and proline metabolism	Amino acid metabolism;Global and overview maps	Metabolism
NEG00015	0.368915	0.371101	0.301087	0.325781	0.404244	0.352744	0.543704	0.341064	0.918357	0.8459	0.760689	0.644405	0.860533	1.07349	1.15983	1.04707	1.37533	0.867545	0.37608	0.955315	1.34494	1.69273e-06	1.59767	O-Phosphoethanolamine	--	140.012	273.248	Organic acids and derivatives	Organic phosphoric acids and derivatives	Phosphate esters	1071-23-4	HMDB0000224	C00346	ko01100//Metabolic pathways;ko00564//Glycerophospholipid metabolism;ko00600//Sphingolipid metabolism;ko04071//Sphingolipid signaling pathway;ko00563//Glycosylphosphatidylinositol (GPI)-anchor biosynthesis	Global and overview maps;Glycan biosynthesis and metabolism;Lipid metabolism;Signal transduction	Environmental Information Processing;Metabolism
POS00107	0.491224	0.478739	0.463143	0.530553	0.458206	0.421159	0.527127	0.336769	1.16513	0.964084	0.880671	0.83689	1.03702	1.01891	0.807001	0.972947	0.881404	0.852702	0.463365	0.941676	1.02308	8.76541e-09	1.46866	PC(P-18:1(11Z)/22:5(4Z,7Z,10Z,13Z,16Z))	--	818.605	36.9563	Lipids and lipid-like molecules	Glycerophospholipids	Glycerophosphocholines	-	HMDB0011293	-	-	-	-
POS00152	1.00622	0.817236	0.863415	1.03218	0.699111	0.699784	1.00356	0.715521	1.72021	1.43257	1.182	1.07158	1.59875	1.31579	1.36552	1.43574	1.23154	1.2879	0.85463	1.36416	0.674641	1.29642e-05	1.45103	2-O-(4,7,10,13,16,19-Docosahexaenoyl)-1-O-hexadecylglycero-3-phosphocholine	--	792.587	37.6572	Lipids and lipid-like molecules	Glycerophospholipids	Glycerophosphocholines	132213-85-5	HMDB0013409	-	-	-	-
POS00031	2.71777	1.46047	2.27703	1.52426	2.51131	1.52308	2.48654	1.95519	1.55987	1.32928	0.861509	1.58411	1.10015	1.53571	1.56692	1.7615	1.553	1.75964	2.05695	1.46117	-0.493386	0.00622568	1.4311	L-Histidine	--	156.076	238.889	Organic acids and derivatives	Carboxylic acids and derivatives	Amino acids, peptides, and analogues	71-00-1	HMDB0000177	C00135	ko01100//Metabolic pathways;ko01110//Biosynthesis of secondary metabolites;ko01060//Biosynthesis of plant secondary metabolites;ko01230//Biosynthesis of amino acids;ko02010//ABC transporters;ko01065//Biosynthesis of alkaloids derived from histidine and purine;ko05230//Central carbon metabolism in cancer;ko00970//Aminoacyl-tRNA biosynthesis;ko00340//Histidine metabolism;ko00410//beta-Alanine metab…	Amino acid metabolism;Cancer: overview;Chemical structure transformation maps;Digestive system;Global and overview maps;Membrane transport;Metabolism of other amino acids;Translation	Environmental Information Processing;Genetic Information Processing;Human Diseases;Metabolism;Organismal Systems
POS00310	4.15158	4.24135	3.288	4.06231	4.12367	3.55206	3.7929	3.34114	4.43363	4.29567	4.71332	3.72858	5.06546	5.05739	3.6423	4.34952	4.80386	4.69112	3.81913	4.47809	0.229639	0.00694709	1.40157	D-Arginine	--	175.119	293.745	Organic acids and derivatives	Carboxylic acids and derivatives	Amino acids, peptides, and analogues	157-06-2	HMDB0003416	C00792	ko01100//Metabolic pathways	Global and overview maps	Metabolism
NEG00151	0.00964436	0.689255	0.77344	0.780323	0.484608	1.05596	0.731449	0.402246	0.422375	0.000141525	0.0196181	0.115736	0.210175	0.338734	0.0275659	0.000137035	0.000144006	0.000142268	0.615866	0.113477	-2.44022	0.000427041	1.36875	Pirinixic acid	--	322.046	14.7168	Organosulfur compounds	Thioethers	Aryl thioethers	-	HMDB0256601	-	-	-	-
POS00014	1.10204	1.09365	1.31969	2.89465	2.04691	2.75526	1.5171	1.22958	1.08401	1.34857	0.764778	0.639504	0.368554	1.47815	1.25393	1.35981	0.978575	1.26544	1.74486	1.05413	-0.727055	0.0186087	1.36359	Propionylcarnitine	--	218.138	176.845	Lipids and lipid-like molecules	Fatty Acyls	Fatty acid esters	20064-19-1	HMDB0000824	-	-	-	-
NEG00116	0.676268	0.380037	0.319282	0.437613	0.00756692	0.646827	0.45752	0.283297	0.938488	1.18159	0.452386	0.29626	0.466399	0.954632	1.37774	1.02902	1.77919	0.833234	0.401051	0.930895	1.21483	0.00786615	1.36202	N-Glycolylneuraminic acid	--	324.092	233.116	Organic oxygen compounds	Organooxygen compounds	Carbohydrates and carbohydrate conjugates	-	HMDB0242723	-	-	-	-
POS00195	0.462562	0.48013	0.477127	0.453945	0.448159	0.427432	0.473047	0.356389	1.04088	0.910662	0.872629	0.699198	0.866646	0.968225	0.768353	0.952925	0.760378	0.764648	0.447349	0.860455	0.943699	2.64145e-08	1.35994	PC(P-18:1(11Z)/22:6(4Z,7Z,10Z,13Z,16Z,19Z))	--	816.591	36.4066	Lipids and lipid-like molecules	Glycerophospholipids	Glycerophosphocholines	-	HMDB0011295	-	-	-	-
NEG00008	1.67973	1.41384	1.14998	1.0027	1.36249	1.51997	1.15467	0.979182	1.03871	0.987207	0.435752	0.207892	0.296333	0.42946	0.454847	0.931785	1.07603	1.0228	1.28282	0.688081	-0.898667	0.00096007	1.34071	Citraconic acid	--	129.019	253.729	Lipids and lipid-like molecules	Fatty Acyls	Fatty acids and conjugates	498-24-8	HMDB0000749	C02226	ko01100//Metabolic pathways;ko01210//2-Oxocarboxylic acid metabolism;ko00660//C5-Branched dibasic acid metabolism;ko00290//Valine, leucine and isoleucine biosynthesis	Amino acid metabolism;Carbohydrate metabolism;Global and overview maps	Metabolism
POS00113	1.792	1.41156	1.33368	1.44844	1.55751	1.50314	1.44839	1.12066	2.99027	2.11678	1.43607	1.42889	1.97784	2.78714	1.75856	1.97279	1.92789	2.21121	1.45192	2.06074	0.505201	0.00565986	1.33612	4-Trimethylammoniobutanoic acid	--	146.117	227.871	Lipids and lipid-like molecules	Fatty Acyls	Fatty acids and conjugates	407-64-7	HMDB0001161	C01181	ko01100//Metabolic pathways;ko02010//ABC transporters;ko00310//Lysine degradation	Amino acid metabolism;Global and overview maps;Membrane transport	Environmental Information Processing;Metabolism
NEG00056	1.03971	0.828595	1.14399	1.07825	1.07328	0.936392	0.811116	1.15931	0.754418	0.658283	0.624519	0.498119	0.675226	0.515265	0.447094	0.56264	0.829334	0.485461	1.00883	0.605036	-0.73759	6.49795e-06	1.30071	Prostaglandin E2	--	351.22	25.4914	Lipids and lipid-like molecules	Fatty Acyls	Eicosanoids	363-24-6	HMDB0001220	C00584	ko01100//Metabolic pathways;ko00590//Arachidonic acid metabolism;ko04080//Neuroactive ligand-receptor interaction;ko04976//Bile secretion;ko05200//Pathways in cancer;ko04024//cAMP signaling pathway;ko04923//Regulation of lipolysis in adipocytes;ko04924//Renin secretion;ko04726//Serotonergic synapse;ko04750//Inflammatory mediator regulation of TRP channels;ko04921//Oxytocin signaling pathway;ko051…	Cancer: overview;Digestive system;Endocrine system;Global and overview maps;Immune disease;Infectious disease: parasitic;Lipid metabolism;Nervous system;Sensory system;Signal transduction;Signaling molecules and interaction	Environmental Information Processing;Human Diseases;Metabolism;Organismal Systems
POS00067	0.173994	0.116298	0.225877	0.183126	0.172892	0.176449	0.133067	0.117015	0.862487	0.567579	0.329004	0.424238	0.861148	1.21623	0.174966	0.54484	0.850307	0.65885	0.16234	0.648965	1.99913	0.000420113	1.29464	Glycerophosphocholine	--	258.11	249.841	Lipids and lipid-like molecules	Glycerophospholipids	Glycerophosphocholines	-	HMDB0011290	C00670	ko00564//Glycerophospholipid metabolism;ko05231//Choline metabolism in cancer;ko00565//Ether lipid metabolism	Cancer: overview;Lipid metabolism	Human Diseases;Metabolism
POS00103	0.305845	0.218706	0.239417	0.370821	0.243024	0.241552	0.232454	0.141754	0.719995	0.781835	0.501625	0.480291	0.673015	0.604072	0.622971	0.646872	0.464306	0.725298	0.249197	0.622028	1.31969	2.88172e-07	1.2873	PC(P-18:1(9Z)/15:0)	--	730.595	119.166	Lipids and lipid-like molecules	Glycerophospholipids	Glycerophosphocholines	-	HMDB0011304	-	-	-	-
NEG00014	0.683545	0.60775	0.5629	0.777434	0.74467	0.713662	0.773981	0.512226	1.16836	1.33479	0.732148	0.531904	0.448922	0.793718	2.08892	1.56723	1.2774	1.80285	0.672021	1.17463	0.805623	0.0215893	1.23829	4-Hydroxy tolbutamide	--	285.093	162.52	Benzenoids	Benzene and substituted derivatives	Benzenesulfonamides	1185112-19-9	HMDB0006408	-	-	-	-
POS00046	1.05408	0.723371	0.676933	0.891763	0.872123	0.843389	1.11504	0.648211	0.515491	0.580543	0.301536	0.256016	0.492019	0.708432	0.539434	0.548703	0.588525	0.566593	0.853115	0.509729	-0.743009	0.000199717	1.15415	D-Pantothenic Acid	--	220.117	167.685	Organic acids and derivatives	Carboxylic acids and derivatives	Amino acids, peptides, and analogues	-	HMDB0250782	-	-	-	-
NEG00107	1.37217	1.38884	1.11143	1.46421	1.68137	1.56119	1.42306	1.35897	1.22137	1.17592	0.935935	0.854775	0.823289	1.1879	1.23483	1.09112	1.05706	1.05301	1.42015	1.06352	-0.417199	0.000198062	1.15388	Naringenin	--	307.034	139.607	Phenylpropanoids and polyketides	Flavonoids	Flavans	480-41-1	HMDB0002670	C00509	ko01100//Metabolic pathways;ko01110//Biosynthesis of secondary metabolites;ko01061//Biosynthesis of phenylpropanoids	Chemical structure transformation maps;Global and overview maps	Metabolism
NEG00170	0.757044	0.503797	1.02929	0.724517	0.797483	0.716325	0.795999	0.882559	1.18931	1.04494	1.5174	0.794043	0.91382	1.02411	1.04517	1.43509	1.27241	1.3245	0.775877	1.15608	0.575342	0.00101728	1.14305	Glucose 1-phosphate	--	259.022	88.9128	Organic oxygen compounds	Organooxygen compounds	Carbohydrates and carbohydrate conjugates	59-56-3	HMDB0001586	C00103	ko01100//Metabolic pathways;ko01110//Biosynthesis of secondary metabolites;ko01120//Microbial metabolism in diverse environments;ko01060//Biosynthesis of plant secondary metabolites;ko04922//Glucagon signaling pathway;ko00520//Amino sugar and nucleotide sugar metabolism;ko00010//Glycolysis / Gluconeogenesis;ko00040//Pentose and glucuronate interconversions;ko00523//Polyketide sugar unit biosynthe…	Carbohydrate metabolism;Chemical structure transformation maps;Endocrine system;Global and overview maps;Lipid metabolism;Metabolism of terpenoids and polyketides	Metabolism;Organismal Systems
POS00212	1.08104	0.909347	0.81836	0.665472	0.703696	0.620582	0.620656	0.539608	0.212927	1.4302	0.950447	1.42546	1.40542	1.24062	1.10591	1.19085	1.3074	1.50133	0.744845	1.17706	0.660173	0.00922735	1.13788	SM(d18:1/24:1(15Z))	--	813.685	116.447	Lipids and lipid-like molecules	Sphingolipids	Phosphosphingolipids	94359-13-4	HMDB0012107	C00550	ko01100//Metabolic pathways;ko00600//Sphingolipid metabolism;ko04071//Sphingolipid signaling pathway	Global and overview maps;Lipid metabolism;Signal transduction	Environmental Information Processing;Metabolism
NEG00022	0.248994	0.356981	0.384438	0.443154	0.515026	0.507076	0.613237	0.273142	0.136001	0.153185	0.0973765	0.0538477	0.081648	0.220147	0.125206	0.10659	0.129573	0.194981	0.417756	0.129856	-1.68575	5.55681e-06	1.13242	Hypotaurine	--	108.012	208.627	Organic acids and derivatives	Sulfinic acids and derivatives	Sulfinic acids	300-84-5	HMDB0000965	C00519	ko01100//Metabolic pathways;ko00430//Taurine and hypotaurine metabolism	Global and overview maps;Metabolism of other amino acids	Metabolism
NEG00150	0.15534	0.117971	0.0952979	0.0705184	0.0502687	0.0254986	0.0131291	0.0187493	0.574788	0.489036	0.284452	0.189241	0.316445	0.158059	0.124567	0.561034	0.496544	0.53486	0.0683465	0.372903	2.44786	0.000254996	1.12961	2-(3,4-dihydroxy-5-methoxyphenyl)-3,5,7-trihydroxy-4H-chromen-4-one	--	331.053	58.618	--	--	--	--	--	-	-	-	-
POS00071	1.31819	0.859353	0.838542	1.20521	0.70938	0.889447	0.835513	0.720502	1.39308	1.27621	0.944021	1.16302	1.6162	1.66386	1.14713	1.08798	1.09865	1.61442	0.922017	1.30046	0.496152	0.00455351	1.06789	SM(d18:0/16:0)	--	705.588	116.51	Lipids and lipid-like molecules	Sphingolipids	Phosphosphingolipids	60322-02-3	HMDB0010168	-	-	-	-
NEG00100	0.0905382	0.08845	0.0783161	0.359442	0.0857663	0.304868	0.366689	0.191347	0.57349	0.456503	0.123722	0.423139	0.415874	0.522835	0.76198	0.619607	0.625931	0.456104	0.195677	0.497919	1.34743	0.00077344	1.06167	1,4-D-Gulonolactone	--	177.04	26.1081	--	--	--	--	--	-	-	-	-
POS00222	1.26518	0.573113	0.578756	0.86811	0.80134	0.777739	0.696227	0.815028	1.21221	1.08779	1.05826	1.27631	1.73547	1.21213	0.904992	0.978536	1.20597	1.04145	0.796936	1.17131	0.555586	0.00293428	1.06038	Graveoline	--	280.092	231.803	Organoheterocyclic compounds	Quinolines and derivatives	Quinolones and derivatives	485-61-0	HMDB0033480	-	-	-	-
POS00008	0.364237	0.278162	0.271075	0.146192	0.246298	0.314368	0.258655	0.229432	0.175327	0.667587	0.965768	0.480621	1.6364	0.602666	0.547782	0.435062	0.537984	0.734621	0.263552	0.678382	1.36401	0.00981822	1.05771	SM(d18:1/16:0)	--	703.574	70.2759	Lipids and lipid-like molecules	Sphingolipids	Phosphosphingolipids	6254-89-3	HMDB0010169	-	-	-	-
POS00024	0.768167	0.601724	0.511532	0.682046	0.682665	0.594513	0.481315	0.409804	1.13364	0.799084	0.654061	0.513638	0.992337	0.787794	0.661138	1.08006	1.24938	1.20295	0.591471	0.907409	0.617446	0.00570391	1.04477	D-Phenylalanine	--	166.086	163.501	Organic acids and derivatives	Carboxylic acids and derivatives	Amino acids, peptides, and analogues	-	HMDB0250791	C02265	ko01100//Metabolic pathways;ko00360//Phenylalanine metabolism;ko04742//Taste transduction	Amino acid metabolism;Global and overview maps;Sensory system	Metabolism;Organismal Systems
POS00198	0.956463	0.937617	0.987244	1.16979	0.893597	0.909869	1.12349	0.723032	1.51088	1.33106	0.954021	1.13423	1.43824	1.56563	1.23642	1.14491	1.24769	1.32666	0.962638	1.28897	0.421158	0.000813806	1.03659	PS(22:4(7Z,10Z,13Z,16Z)/18:2(9Z,12Z))	--	836.54	129.083	Lipids and lipid-like molecules	Glycerophospholipids	Glycerophosphoserines	-	HMDB0112796	-	-	-	-
POS00077	0.0992285	0.170746	0.162696	0.169904	0.168521	0.0790228	0.160979	0.0176454	0.423493	0.287268	0.338815	0.483545	0.492267	0.403835	0.27709	0.270732	0.460832	0.448604	0.128593	0.388648	1.59565	2.01153e-06	1.03487	PC(P-18:0/16:0)	--	746.603	40.341	Lipids and lipid-like molecules	Glycerophospholipids	Glycerophosphocholines	-	HMDB0011239	-	-	-	-
POS00086	0.388446	0.391249	0.626238	0.61107	0.395416	0.455194	0.390247	0.372297	0.719587	0.629574	0.623772	0.504189	0.638787	0.725922	0.782084	1.11818	1.01029	0.639954	0.45377	0.739234	0.704071	0.00150243	1.02461	L-Glutamine	--	147.076	246.572	Organic acids and derivatives	Carboxylic acids and derivatives	Amino acids, peptides, and analogues	5959-95-5	HMDB0003423	C00064	ko01100//Metabolic pathways;ko01120//Microbial metabolism in diverse environments;ko01060//Biosynthesis of plant secondary metabolites;ko01230//Biosynthesis of amino acids;ko00230//Purine metabolism;ko02010//ABC transporters;ko00630//Glyoxylate and dicarboxylate metabolism;ko05230//Central carbon metabolism in cancer;ko00250//Alanine, aspartate and glutamate metabolism;ko00240//Pyrimidine metabol…	Amino acid metabolism;Cancer: overview;Carbohydrate metabolism;Chemical structure transformation maps;Digestive system;Energy metabolism;Excretory system;Global and overview maps;Membrane transport;Metabolism of cofactors and vitamins;Nervous system;Nucleotide metabolism;Translation	Environmental Information Processing;Genetic Information Processing;Human Diseases;Metabolism;Organismal Systems
NEG00159	0.444376	0.432466	0.404757	0.495277	0.462045	0.436795	0.592532	0.450705	0.801818	0.682426	0.565369	0.615488	0.612556	0.698492	0.89587	0.711105	0.713837	0.854202	0.464869	0.715116	0.621353	2.15556e-05	1.01773	D-fructose 1-phosphate	--	259.022	76.992	Organic oxygen compounds	Organooxygen compounds	Carbohydrates and carbohydrate conjugates	-	HMDB0060467	C01094	ko01100//Metabolic pathways;ko01120//Microbial metabolism in diverse environments;ko00400//Phenylalanine, tyrosine and tryptophan biosynthesis;ko00051//Fructose and mannose metabolism	Amino acid metabolism;Carbohydrate metabolism;Global and overview maps	Metabolism
POS00338	0.634547	0.434151	0.405579	0.457575	0.413567	0.318453	0.247298	0.256883	0.773705	1.1266	0.549949	0.293299	0.498632	0.460158	0.430894	1.00178	0.732015	1.42523	0.396007	0.729226	0.880841	0.0237705	1.01491	LysoPC(P-16:0)	--	480.344	124.448	--	--	--	--	--	-	-	-	-
POS00073	2.23995	1.60419	1.44216	1.92837	1.20803	1.71131	1.51292	1.47976	2.07196	2.12637	1.78898	1.41204	2.78866	2.24159	2.20786	1.74056	1.64019	2.39731	1.64084	2.04155	0.315236	0.0363872	1.00143	PC(22:2(13Z,16Z)/14:0)	--	786.596	30.3596	Lipids and lipid-like molecules	Glycerophospholipids	Glycerophosphocholines	-	HMDB0008590	-	-	-	-
POS01612	9.16524	6.99418	11.9366	9.37999	10.7056	7.24912	8.40204	5.5872	0.557664	1.13222	0.466569	0.25714	0.88936	2.62413	0.881655	0.495121	0.210729	0.310309	8.6775	0.78249	-3.47114	4.73837e-09	6.24282	--	2,6-Dichloroindophenol	269.107	91.0989	Benzenoids	Benzene and substituted derivatives	Halobenzenes	-	HMDB0245514	-	-	-	-
NEG00302	38.7822	27.9534	27.2822	38.3767	26.3113	27.1736	28.5294	28.7036	45.2861	42.9147	34.5171	34.3255	46.8216	38.7067	32.9601	35.9173	34.4792	51.0759	30.3891	39.7004	0.385603	0.00404401	5.49553	--	(2R,3S,4R,5R,8R,10R,11R,13S,14R)-11-[(2S,3R,4S,6R)-4-(Dimethylamino)-3-hydroxy-6-methyloxan-2-yl]oxy-2-ethyl-3,4,10-trihydroxy-13-[(2R,4R,5S,6S)-5-hydroxy-4-methoxy-4,6-dimethyloxan-2-yl]oxy-3,5,6,8,10,12,14-heptamethyl-1-oxa-6-azacyclopentadecan-15-one	772.529	37.4404	--	--	--	--	--	-	-	-	-
NEG00689	8.86907	6.12097	8.54666	9.24192	7.58953	7.03857	5.65207	7.03991	3.9929	2.43838	1.77861	1.58084	5.96745	2.507	2.20327	1.32571	3.06322	2.85574	7.51234	2.77131	-1.43869	1.30557e-06	4.57642	--	Bisnorbadioquinone A	651.52	17.4623	Lipids and lipid-like molecules	Prenol lipids	Terpene lactones	90295-70-8	HMDB0033267	-	-	-	-
NEG00722	12.5488	9.31503	11.3788	10.3595	10.4778	8.96796	7.69003	9.08673	6.50712	6.48143	4.36921	2.98192	5.69131	3.93751	3.05616	4.93553	6.94785	8.11024	9.97807	5.30183	-0.912271	1.88733e-05	4.28032	--	2-Amino-4-hydroxy-6-(D-erythro-1,2,3-trihydroxypropyl)-7,8-dihydropteridine	256.236	20.228	Organoheterocyclic compounds	Pteridines and derivatives	Pterins and derivatives	-	HMDB0244465	C04874	ko01100//Metabolic pathways;ko00790//Folate biosynthesis	Global and overview maps;Metabolism of cofactors and vitamins	Metabolism
NEG00306	0.315444	7.34635	8.62214	10.8871	6.80259	9.22385	9.18639	6.89571	18.0515	7.23683	11.846	6.87572	7.41694	19.9707	15.3223	12.412	14.9077	18.2556	7.40995	13.2295	0.836225	0.0102675	4.07688	--	(2R,3S,4R,5R,8R,10R,11R,13S,14R)-11-[(2S,3R,4S,6R)-4-(Dimethylamino)-3-hydroxy-6-methyloxan-2-yl]oxy-2-ethyl-3,4,10-trihydroxy-13-[(2R,4R,5S,6S)-5-hydroxy-4-methoxy-4,6-dimethyloxan-2-yl]oxy-3,5,6,8,10,12,14-heptamethyl-1-oxa-6-azacyclopentadecan-15-one	772.525	20.1114	--	--	--	--	--	-	-	-	-
NEG00299	18.7955	12.6991	10.9726	9.44842	10.634	12.8153	13.0493	13.9764	7.26671	9.26734	8.8284	8.79338	7.70316	9.00992	12.0765	9.42479	9.66416	9.83726	12.7988	9.18716	-0.478321	0.00244547	3.30755	--	Nigericin	742.535	42.85	Organic oxygen compounds	Organooxygen compounds	Ethers	-	HMDB0255599	-	-	-	-
NEG00618	0.034655	4.05556	4.64558	5.03756	3.12477	6.13273	4.4671	2.32841	2.49241	0.00274896	0.211166	0.710276	1.18436	2.11652	0.389953	0.114637	0.288412	0.522205	3.72829	0.803268	-2.21456	0.000463215	3.29947	--	TDE	321.042	14.751	Benzenoids	Benzene and substituted derivatives	Diphenylmethanes	-	HMDB0304640	-	-	-	-
NEG01152	4.73124	4.02348	3.59015	3.4276	3.55636	3.86862	4.30127	4.0107	1.53774	1.71185	1.28832	1.52966	1.9496	2.1188	1.84715	1.3989	1.65821	1.56391	3.93868	1.66041	-1.24617	2.15843e-10	3.27562	--	[6,7,8,11,12,13,22-heptahydroxy-3,16-dioxo-21-(3,4,5-trihydroxybenzoyloxy)-2,17,20-trioxatetracyclo[17.3.1.0tricosa-4,6,8,10,12,14-hexaen-23-yl]oxidanesulfonic acid	715.51	43.5575	--	--	--	--	--	-	-	-	-
NEG02425	1.91092	1.50729	1.4972	2.53398	1.66777	1.37474	1.59406	1.02809	3.97493	4.47554	2.76695	2.91233	3.12725	3.25853	3.98883	3.68041	2.7909	3.97418	1.63926	3.49499	1.09224	1.82782e-06	2.84716	--	2',3',6'-Tris-O-(3,4,5-trihydroxybenzoyl)-3'-Glucosyl-2',4',6'-trihydroxyacetophenone	787.595	119.712	--	--	--	--	--	-	-	-	-
NEG01158	3.72132	3.12637	3.39276	3.5475	3.80826	3.82068	2.59961	2.91964	2.39068	1.41192	1.33677	0.994527	2.29067	1.11535	0.965717	1.30699	1.94481	2.82702	3.36702	1.65845	-1.02164	1.13306e-05	2.62244	--	2-hydroxy-3-[4-hydroxy-3-(sulfooxy)phenyl]propanoic acid	279.232	43.6542	--	--	--	--	--	-	-	-	-
NEG00808	3.15622	1.83749	2.48727	1.80401	2.41264	2.68992	1.34834	1.89736	1.22518	0.597359	0.655736	0.164789	1.0616	0.307979	0.174848	0.391659	0.659167	1.39719	2.20416	0.66355	-1.73195	8.43487e-06	2.52269	--	8-Hydroxyluteolin 4'-methyl ether 8-glucoside-3'-sulfate	559.473	25.3948	Phenylpropanoids and polyketides	Flavonoids	Flavonoid glycosides	131622-65-6	HMDB0037333	-	-	-	-
NEG00809	2.89034	1.95686	2.71684	2.13936	2.0301	1.93499	1.44146	1.70746	1.38318	0.973846	0.382341	0.205058	0.692868	0.382619	0.186765	0.621723	1.09876	0.129003	2.10218	0.605616	-1.79541	3.2928e-06	2.49753	--	5-Phosphoribostamycin	535.472	25.3972	--	--	--	--	--	-	-	-	-
NEG03608	3.6215	3.82592	3.53643	4.40819	4.21815	4.02901	4.83436	3.10202	2.60799	3.03937	1.94035	1.53576	1.74704	2.82748	3.16901	2.66125	2.7827	2.49052	3.94695	2.48015	-0.670311	3.87369e-05	2.41729	--	CE(16:1(9Z))	624.063	182.947	Lipids and lipid-like molecules	Steroids and steroid derivatives	Steroid esters	16711-66-3	HMDB0000658	-	-	-	-
NEG01482	0.550004	0.933691	1.02825	1.75912	0.714479	0.918281	0.932154	0.730323	1.87809	2.70593	2.01896	0.983427	1.81906	2.16995	3.10217	2.89738	3.17622	2.04657	0.945787	2.27978	1.26931	0.000143795	2.35074	--	2,5-Dichloro-4-oxohex-2-enedioate	228.009	76.992	Organic acids and derivatives	Keto acids and derivatives	Medium-chain keto acids and derivatives	-	HMDB0060363	C12835	ko01100//Metabolic pathways;ko01120//Microbial metabolism in diverse environments	Global and overview maps	Metabolism
NEG01058	8.91913	9.50643	9.04678	11.5692	9.0302	9.79481	8.89681	10.2909	7.65903	6.78633	8.37469	6.12203	8.69626	7.81834	10.5324	7.84336	6.98748	8.015	9.63179	7.88349	-0.288969	0.00386005	2.29386	--	Oxalyl-CoA	840.575	38.2409	Lipids and lipid-like molecules	Fatty Acyls	Fatty acyl thioesters	-	HMDB0304445	C00313	ko01100//Metabolic pathways;ko00630//Glyoxylate and dicarboxylate metabolism	Carbohydrate metabolism;Global and overview maps	Metabolism
NEG00291	4.3419	7.039	3.87646	3.83444	4.27297	3.44414	1.48918	0.0212107	2.18472	3.67612	0.0493713	0.0551712	0.0421399	0.580874	0.872932	1.81496	2.14062	1.85178	3.53991	1.32687	-1.41569	0.0119306	2.27417	--	Biochanin A	293.051	92.9496	Phenylpropanoids and polyketides	Isoflavonoids	O-methylated isoflavonoids	491-80-5	HMDB0002338	C00814	ko01100//Metabolic pathways;ko01110//Biosynthesis of secondary metabolites;ko01061//Biosynthesis of phenylpropanoids	Chemical structure transformation maps;Global and overview maps	Metabolism
NEG03582	4.33341	4.1061	3.86809	4.68778	4.61571	4.56302	5.20662	3.73495	3.32925	3.51945	2.5618	2.09436	2.43594	3.39265	3.95291	3.25053	3.30612	3.16442	4.38946	3.10074	-0.501429	9.92792e-05	2.2306	--	trans-1,4-Dichlorobutene	126.003	182.941	--	--	--	--	--	-	-	-	-
NEG01134	3.70116	2.53951	2.45725	3.49152	1.90915	3.74301	2.71968	3.5888	1.58029	1.96864	1.85395	1.42152	1.8046	1.87609	2.18597	1.63121	1.60887	2.00213	3.01876	1.79333	-0.751317	8.07346e-05	2.10409	--	Ferrichrome	741.527	42.9184	--	--	--	--	--	-	-	-	-
NEG03610	2.83627	2.89096	2.75402	3.44868	3.38713	3.27167	3.72082	2.50562	2.14815	2.382	1.62271	1.23019	1.42634	2.26735	2.59738	2.11915	2.14613	2.0442	3.1019	1.99836	-0.634335	5.22101e-05	2.09639	--	PE(18:0/18:0)	749.081	182.947	Lipids and lipid-like molecules	Glycerophospholipids	Glycerophosphoethanolamines	-	HMDB0251629	-	-	-	-
NEG02315	0.974473	0.759651	0.854586	0.864493	0.710415	0.662927	0.680021	0.534418	1.6555	2.01596	1.20077	1.73813	1.82887	1.6651	1.63983	1.54745	1.64313	1.65962	0.755123	1.65944	1.13591	1.26265e-08	2.0349	--	3-(Methylthio)propanoyl-CoA	870.679	115.719	--	--	--	--	--	C20870	ko01100//Metabolic pathways;ko00920//Sulfur metabolism	Energy metabolism;Global and overview maps	Metabolism
NEG01234	0.601737	0.987767	1.08141	1.10894	0.847749	0.926396	1.06666	0.663597	1.79317	1.56122	1.65241	1.24604	1.11992	2.12642	2.42712	2.44733	2.62717	1.82721	0.910532	1.8828	1.0481	0.00011994	1.98644	--	2,5-Dichloro-4-oxohex-2-enedioate	228.009	49.5741	Organic acids and derivatives	Keto acids and derivatives	Medium-chain keto acids and derivatives	-	HMDB0060363	C12835	ko01100//Metabolic pathways;ko01120//Microbial metabolism in diverse environments	Global and overview maps	Metabolism
NEG00298	7.43754	5.50326	4.90021	3.52363	4.62134	5.54438	6.04564	6.24594	3.18376	4.07954	3.9765	3.93083	3.17292	3.99201	5.24256	4.26118	4.1635	4.95773	5.47774	4.09605	-0.419347	0.00588275	1.97037	--	Nigericin	743.543	43.3263	Organic oxygen compounds	Organooxygen compounds	Ethers	-	HMDB0255599	-	-	-	-
NEG01156	3.6828	2.61478	2.70365	2.137	2.50998	2.40344	2.77057	2.5789	1.49971	1.86985	1.71973	2.20812	1.45637	1.7876	2.14829	1.90429	2.00499	1.26163	2.67514	1.78606	-0.582835	0.000139537	1.84894	--	N(omega)-(ADP-D-ribosyl)-L-arginine	716.522	43.6255	Nucleosides, nucleotides, and analogues	Purine nucleotides	Purine nucleotide sugars	103960-56-1	HMDB0001260	-	-	-	-
NEG01271	0.379498	0.39798	0.143965	0.414398	0.356263	0.347469	0.382942	0.187522	0.797529	1.22291	0.871245	0.472784	0.694423	0.874405	2.05947	1.9256	2.03699	0.834614	0.326255	1.179	1.85349	0.00116741	1.81586	--	4-Bromophenol	174.012	52.7512	Benzenoids	Phenols	Halophenols	106-41-2	HMDB0062397	C14453	ko00980//Metabolism of xenobiotics by cytochrome P450	Xenobiotics biodegradation and metabolism	Metabolism
NEG00757	1.59294	1.82602	0.633341	0.595847	1.37332	1.30687	0.788783	2.06215	0.197199	0.337201	0.087649	0.3432	0.366214	0.138145	0.248452	0.377107	0.580149	0.590697	1.27241	0.326601	-1.96196	9.68057e-05	1.79571	--	N-(6-Oxo-6H-dibenzo[b,d]pyran-3-yl)maleamic acid	310.282	23.4902	--	--	--	--	--	-	-	-	-
NEG03614	2.33214	2.36219	2.17314	2.66555	2.6045	2.52062	2.90768	1.97448	1.73179	1.89599	1.3347	1.09653	1.23293	1.85892	2.06971	1.66803	1.79941	1.68916	2.44254	1.63772	-0.576695	4.43808e-05	1.78932	--	Avermectin A1b	874.095	182.947	--	--	--	--	--	C11968	ko01100//Metabolic pathways;ko01110//Biosynthesis of secondary metabolites	Global and overview maps	Metabolism
NEG03882	3.93736	3.25897	3.08672	3.78901	4.35132	4.24074	4.28718	2.91756	3.01569	2.99699	1.88442	1.33294	1.6863	3.30143	3.43604	3.21445	3.27116	2.79011	3.73361	2.69295	-0.471381	0.00565373	1.77769	--	PE-NMe(14:1(9Z)/14:1(9Z))	646.874	193.772	Lipids and lipid-like molecules	Glycerophospholipids	Glycerophosphoethanolamines	-	HMDB0112942	-	-	-	-
NEG01920	2.603	0.690766	1.32392	0.326827	0.666303	0.950462	0.696116	0.0184202	0.000149721	0.0055362	0.000141716	0.000144426	0.000138458	0.0134833	0.000151696	0.000137035	0.000144006	0.000142268	0.909477	0.00201689	-8.81676	0.00203249	1.7625	--	Cobimide	991.075	93.0036	--	--	--	--	--	-	-	-	-
NEG02878	4.7415	4.65141	3.95517	5.07428	5.2201	4.9321	4.6593	4.28966	4.16459	4.15383	3.42533	3.23813	3.13681	4.03507	4.32324	3.99736	3.94394	3.87468	4.69044	3.8293	-0.292643	0.000453648	1.73226	--	Octafluorocyclobutane	201.038	139.607	Organohalogen compounds	Organofluorides	HASH(0x1ea2ae8)	115-25-3	HMDB0031292	-	-	-	-
NEG03131	0.651129	0.31352	0.3864	0.343646	0.313135	0.471195	0.259263	0.33304	1.38114	1.18733	0.94033	0.616549	1.00355	0.876229	1.02643	0.899789	1.66101	1.03497	0.383916	1.06273	1.46892	1.38071e-05	1.72411	--	4-Hydroxycyclophosphamide	278.087	157.518	Organic nitrogen compounds	Organonitrogen compounds	Nitrogen mustard compounds	40277-05-2	HMDB0013856	C07643	ko00982//Drug metabolism - cytochrome P450	Xenobiotics biodegradation and metabolism	Metabolism
NEG00694	2.05288	1.25312	1.28196	1.21436	1.04804	1.13727	1.15414	1.48344	0.660317	0.72688	0.569138	0.430923	0.733587	0.391213	0.613436	0.529568	0.731589	0.576038	1.32815	0.596269	-1.15539	5.11165e-06	1.711	--	Ferrioxamine	654.539	17.4645	Lipids and lipid-like molecules	Fatty Acyls	Fatty amides	-	HMDB0240270	-	-	-	-
NEG03875	3.86384	3.47972	3.30832	3.93287	4.29695	4.16097	4.18911	3.14975	3.21285	3.08331	2.28889	1.74622	2.01842	3.43583	3.49119	3.2787	3.42705	3.00495	3.79769	2.89874	-0.389695	0.0037361	1.67707	--	Butefine hydrochloride	354.941	193.772	--	--	--	--	--	-	-	-	-
NEG01404	0.55885	3.79107	3.53477	1.70145	3.86205	1.29215	1.32797	2.89646	2.86875	0.944968	0.63561	0.869678	1.15895	0.923826	0.780565	0.870043	0.512937	2.82397	2.3706	1.23893	-0.936156	0.0417449	1.6219	--	2-hydroxy-3-[4-hydroxy-3-(sulfooxy)phenyl]propanoic acid	279.232	69.7635	--	--	--	--	--	-	-	-	-
NEG00697	2.17315	1.49665	1.37399	2.04371	1.43863	1.45532	1.99425	1.85594	1.16651	1.20254	1.04713	0.90987	1.39712	0.922642	1.22224	0.679045	0.978385	1.1289	1.72896	1.06544	-0.698454	6.43385e-05	1.61623	--	11-[(6-carboxy-3,4,5-trihydroxyoxan-2-yl)oxy]-3-methyl-6-{[3,4,5-trihydroxy-6-(hydroxymethyl)oxan-2-yl]oxy}-7-(3,4,5-trihydroxyphenyl)-28-dioxatricyclo[7.3.1.0]trideca-1,3,5(13),6,9,11-hexaen-2-ylium	680.554	17.4662	--	--	--	--	--	-	-	-	-
NEG02406	2.15751	1.62379	1.65653	1.50368	1.59008	1.37939	1.60859	1.25555	1.06412	0.996287	0.870129	0.892058	0.792619	1.15329	0.996413	0.987735	0.940571	1.21356	1.59689	0.990678	-0.688777	8.85971e-06	1.59781	--	Nitro blue tetrazolium	818.644	119.003	--	--	--	--	--	-	-	-	-
NEG06481	2.86898	3.06417	2.87205	2.54381	3.51151	3.31374	2.43548	2.69806	2.2716	2.11531	1.6896	1.27009	1.85825	2.23144	3.09181	2.05468	2.34739	2.36964	2.91347	2.12998	-0.4519	0.00158534	1.59119	--	2,4-Dichlorobenzoate	192.022	292.376	--	--	--	--	--	C06670	ko01100//Metabolic pathways;ko01120//Microbial metabolism in diverse environments	Global and overview maps	Metabolism
POS01178	2.06634	1.97757	1.95584	2.49488	1.53815	1.62858	1.55948	1.88708	2.30261	2.36137	3.20991	2.02621	2.87927	2.42688	3.75768	2.54328	2.06254	2.94283	1.88849	2.65126	0.489444	0.00299953	1.59039	--	6-{[6,7,11,12,13,22,23-heptahydroxy-3,16-dioxo-21-(3,4,5-trihydroxybenzoyloxy)-2,17,20-trioxatetracyclo[17.3.1.0tricosa-4,6,8,10,12,14-hexaen-8-yl]oxy}-3,4,5-trihydroxyoxane-2-carboxylic acid	811.604	37.6977	--	--	--	--	--	-	-	-	-
NEG00821	1.16897	0.811224	1.06801	0.682054	1.05234	1.10169	0.485368	0.6522	0.505139	0.240931	0.173073	0.0736552	0.428975	0.146542	0.0627226	0.11707	0.253378	0.579532	0.877733	0.258102	-1.76584	1.80307e-05	1.58916	--	Celecoxib glucuronide	560.475	25.4581	Organic oxygen compounds	Organooxygen compounds	Carbohydrates and carbohydrate conjugates	264236-79-5	HMDB0061132	-	-	-	-
NEG01921	2.1862	0.565343	1.07367	0.235639	0.527403	0.711403	0.574132	0.0294419	0.000149721	0.000141525	0.000141716	0.000144426	0.000138458	0.0142868	0.000151696	0.000137035	0.000144006	0.000142268	0.737903	0.00155777	-8.88781	0.00268886	1.57214	--	TG(20:1(11Z)/22:5(4Z,7Z,10Z,13Z,16Z)/20:1(11Z))	990.57	93.013	Lipids and lipid-like molecules	Glycerolipids	Triradylcglycerols	-	HMDB0050718	-	-	-	-
NEG02614	0.556374	0.720194	0.646888	1.35121	1.23553	0.960867	1.0125	0.918704	0.359962	0.326288	0.194073	0.383127	0.278976	0.679571	0.675329	0.190482	0.235613	0.187932	0.925283	0.351135	-1.39787	8.03614e-05	1.55742	--	Tetranitromethane	197.043	125.789	Organic nitrogen compounds	Organonitrogen compounds	Ortho amides	-	HMDB0258923	-	-	-	-
NEG01342	0.292018	0.202626	0.263203	0.220422	0.0114001	0.322674	0.124916	0.189927	0.762254	0.0832018	0.95258	0.462891	0.722959	0.446142	0.880194	1.47514	1.36553	0.744989	0.203398	0.789588	1.95679	0.00137372	1.49884	--	3'-Phosphoadenylyl sulfate	508.276	63.3575	Lipids and lipid-like molecules	Prenol lipids	Diterpenoids	-	HMDB0304464	C00053	ko01100//Metabolic pathways;ko01120//Microbial metabolism in diverse environments;ko00230//Purine metabolism;ko00920//Sulfur metabolism;ko00532//Glycosaminoglycan biosynthesis - chondroitin sulfate / dermatan sulfate;ko00534//Glycosaminoglycan biosynthesis - heparan sulfate / heparin	Energy metabolism;Global and overview maps;Glycan biosynthesis and metabolism;Nucleotide metabolism	Metabolism
NEG01990	0.482689	0.912494	1.00693	0.320591	0.914111	0.794686	0.470378	0.414215	0.420515	0.0219294	0.122687	0.0313363	0.105743	0.232462	0.0415742	0.0436322	0.155261	0.0131916	0.664512	0.118833	-2.48336	3.37526e-05	1.49881	--	Phosphoramide mustard	222.026	96.6405	Organic nitrogen compounds	Organonitrogen compounds	Nitrogen mustard compounds	-	HMDB0060689	C07647	ko00982//Drug metabolism - cytochrome P450	Xenobiotics biodegradation and metabolism	Metabolism
POS01195	1.92273	1.82772	1.41437	1.6053	1.47592	1.60863	1.65347	1.65951	0.816578	1.2568	1.06421	1.0468	0.794073	0.994263	1.35414	1.21018	1.10659	1.06626	1.64596	1.07099	-0.619982	2.95759e-06	1.49652	--	3,4,5-trihydroxy-6-{3,4,8,9,10-pentahydroxy-6-oxo-2-[5,6,12,13,14-pentahydroxy-4-(hydroxymethyl)-9-oxo-3,8-dioxatricyclo[8.4.0.0,]tetradeca-1(14),10,12-trien-11-yl]-6H-benzo[c]chromene-1-carbonyloxy}oxane-2-carboxylic acid	809.583	38.9907	--	--	--	--	--	-	-	-	-
NEG02088	0.448678	0.410955	0.440513	0.31266	0.27918	0.263656	0.177978	0.219551	1.07964	0.930814	0.834759	0.749099	0.808175	0.480794	0.482353	0.966836	0.991086	0.863239	0.319146	0.818679	1.35908	9.80167e-06	1.4945	--	4,6-Dichloro-3-methyl-cis-1,2-dihydroxycyclohexa-3,5-diene	196.047	104.344	--	--	--	--	--	C18301	ko01120//Microbial metabolism in diverse environments;ko01220//Degradation of aromatic compounds	Global and overview maps	Metabolism
NEG01161	1.86033	1.2023	1.28685	1.46239	1.73868	1.73415	0.840468	1.19696	2.41712	1.69466	2.66791	1.11787	3.17877	2.30736	1.52315	1.81849	2.76084	2.19837	1.41527	2.16845	0.615594	0.00809571	1.47298	--	3'-Phosphoadenylyl sulfate	508.276	43.8587	Lipids and lipid-like molecules	Prenol lipids	Diterpenoids	-	HMDB0304464	C00053	ko01100//Metabolic pathways;ko01120//Microbial metabolism in diverse environments;ko00230//Purine metabolism;ko00920//Sulfur metabolism;ko00532//Glycosaminoglycan biosynthesis - chondroitin sulfate / dermatan sulfate;ko00534//Glycosaminoglycan biosynthesis - heparan sulfate / heparin	Energy metabolism;Global and overview maps;Glycan biosynthesis and metabolism;Nucleotide metabolism	Metabolism
POS00514	1.38036	1.65295	1.48293	1.27333	1.57005	1.71765	1.73895	1.41533	0.905312	1.01783	1.08424	0.685846	0.951541	1.18152	1.23908	1.02044	1.02448	1.04735	1.52894	1.01576	-0.589969	4.42928e-06	1.47156	--	Acetyl CoA	831.573	38.2831	Lipids and lipid-like molecules	Fatty Acyls	Fatty acyl thioesters	-	HMDB0247926	-	-	-	-
NEG01934	1.86416	0.510233	0.80489	0.233185	0.431074	0.706052	0.548728	0.0799623	0.000149721	0.0485038	0.000141716	0.000144426	0.000138458	0.045948	0.050058	0.0149714	0.000144006	0.00981008	0.647286	0.017001	-5.25071	0.00201129	1.46044	--	PGP(18:0/18:1(11Z))	858.031	93.6326	Lipids and lipid-like molecules	Glycerophospholipids	Glycerophosphoglycerophosphates	-	HMDB0013505	-	-	-	-
NEG01485	0.734715	0.613824	0.766925	0.675295	0.825179	0.433308	0.455886	0.262526	0.203178	0.237818	0.0366572	0.0882248	0.0565925	0.155142	0.111824	0.219629	0.0545573	0.178666	0.595957	0.134229	-2.15051	3.31782e-06	1.42457	--	Tetranitromethane	197.043	77.1728	Organic nitrogen compounds	Organonitrogen compounds	Ortho amides	-	HMDB0258923	-	-	-	-
NEG01153	3.0941	2.27419	2.55564	0.92575	2.44594	2.66572	2.49716	0.93998	1.80625	1.43315	1.38943	1.11566	1.27138	0.995997	1.15852	1.34575	2.06421	1.79022	2.17481	1.43706	-0.597771	0.017984	1.40768	--	Endothion	281.247	43.5629	Organoheterocyclic compounds	Pyrans	Pyranones and derivatives	-	HMDB0251802	-	-	-	-
NEG00700	0.594135	0.486252	0.52595	0.84599	0.655519	0.549379	0.565606	0.659523	0.896992	1.18021	1.29629	1.0193	0.914236	0.846348	1.20252	1.10854	0.941185	1.24905	0.610294	1.06547	0.803909	4.90939e-06	1.3932	--	{4-[2,3-dioxo-3-(2,4,6-trihydroxy-3-methoxyphenyl)propyl]-2-methoxyphenyl}oxidanesulfonic acid	429.373	17.4674	--	--	--	--	--	-	-	-	-
NEG00737	0.149048	0.18971	0.0612995	0.164124	0.000157453	0.031805	0.0556537	0.113614	0.393762	0.438311	0.36849	0.425238	0.363368	0.296138	0.539997	0.670878	0.846403	0.862677	0.0956765	0.520526	2.44373	3.972e-05	1.38803	--	N1-(5-Phospho-alpha-D-ribosyl)-5,6-dimethylbenzimidazole	359.295	20.8033	Nucleosides, nucleotides, and analogues	Benzimidazole ribonucleosides and ribonucleotides	HASH(0x9eade20)	-	HMDB0003882	C04778	ko01100//Metabolic pathways;ko00860//Porphyrin metabolism	Global and overview maps;Metabolism of cofactors and vitamins	Metabolism
NEG00301	0.0862947	0.0558691	0.0250294	0.0258487	0.0235762	0.022543	0.0371621	0.0225597	0.505181	0.452394	0.359564	0.252781	0.560823	0.272193	0.340619	0.411673	0.699074	0.702491	0.0373604	0.45568	3.60844	1.93211e-06	1.38351	--	Saracatinib	559.303	40.1057	Organoheterocyclic compounds	Diazanaphthalenes	Benzodiazines	-	HMDB0257490	-	-	-	-
NEG01394	1.49709	1.29982	1.2971	2.09871	1.4333	1.66159	1.22875	1.90133	0.973179	0.906813	1.09486	0.887979	1.06362	1.269	0.886644	0.968517	0.779146	1.49439	1.55221	1.03241	-0.588303	0.000672463	1.3477	--	Oxalyl-CoA	840.575	69.0696	Lipids and lipid-like molecules	Fatty Acyls	Fatty acyl thioesters	-	HMDB0304445	C00313	ko01100//Metabolic pathways;ko00630//Glyoxylate and dicarboxylate metabolism	Carbohydrate metabolism;Global and overview maps	Metabolism
NEG02895	2.24762	1.98943	1.74643	2.30719	2.36255	2.35081	2.02345	1.62724	1.78255	1.77902	1.36027	1.02059	1.38295	1.81032	1.65685	1.74377	1.40351	1.8904	2.08184	1.58302	-0.395178	0.00172671	1.28685	--	2-Iodophenol	221.011	140.268	--	--	--	--	--	-	-	-	-
NEG01486	0.458175	0.431936	0.484737	0.517396	0.301051	0.553145	0.445324	0.362462	1.58819	0.930987	0.700743	0.624021	0.60247	0.903647	0.993786	0.899599	0.838495	0.737475	0.444278	0.881941	0.989219	0.00063662	1.2743	--	3-(Dichloromethylene)-2,5-pyrrolidinedione	181	77.2857	Organoheterocyclic compounds	Pyrrolidines	Pyrrolidones	170660-62-5	HMDB0034895	-	-	-	-
NEG01357	0.248907	0.372737	0.31771	0.367875	0.309407	0.359423	0.285005	0.198228	0.854173	0.541868	0.684856	0.220602	0.459898	1.15387	1.23812	1.01753	0.904438	0.483824	0.307412	0.755917	1.29806	0.00174437	1.23731	--	3-Iodo-L-tyrosine	308.098	65.4271	Organic acids and derivatives	Carboxylic acids and derivatives	Amino acids, peptides, and analogues	70-78-0	HMDB0000021	C02515	ko01100//Metabolic pathways;ko00350//Tyrosine metabolism;ko04918//Thyroid hormone synthesis	Amino acid metabolism;Endocrine system;Global and overview maps	Metabolism;Organismal Systems
NEG02069	0.0343519	0.0300468	0.0418163	0.0376852	0.0332017	0.0193685	0.018961	0.0320013	0.305024	0.379709	0.326211	0.276897	0.29827	0.38664	0.291986	0.58211	0.38621	0.276927	0.0309291	0.350998	3.50443	4.09701e-08	1.21965	--	Dimethyl selenide	110.036	102.384	Organometallic compounds	Organometalloid compounds	Organoselenium compounds	593-79-3	HMDB0033212	C02535	ko00450//Selenocompound metabolism	Metabolism of other amino acids	Metabolism
NEG03844	1.59568	1.23588	1.21892	1.5275	1.72051	1.6648	1.70407	1.08611	1.12656	1.10475	0.700338	0.460349	0.631678	1.30833	1.34744	1.25014	1.18752	1.05892	1.46918	1.0176	-0.529842	0.00412518	1.20016	--	PE-NMe(14:0/14:1(9Z))	648.877	193.771	Lipids and lipid-like molecules	Glycerophospholipids	Glycerophosphoethanolamines	-	HMDB0112937	-	-	-	-
NEG02223	0.941395	1.10427	1.11527	1.33374	0.807891	1.19542	2.67813	0.84831	0.636916	0.726661	0.521044	0.665212	0.668066	0.883387	1.37498	0.57935	0.628062	0.812246	1.25305	0.749593	-0.741268	0.0277689	1.17978	--	2-hydroxy-3-[4-hydroxy-3-(sulfooxy)phenyl]propanoic acid	279.232	110.376	--	--	--	--	--	-	-	-	-
NEG03583	0.901914	0.890341	0.808839	1.10436	1.05042	0.999957	1.2154	0.708661	0.634157	0.713301	0.476683	0.389301	0.436638	0.702613	0.793835	0.645056	0.675108	0.611642	0.959987	0.607833	-0.659339	0.000118125	1.17186	--	Cholesteryl palmitate	626.061	182.941	Lipids and lipid-like molecules	Steroids and steroid derivatives	Steroid esters	601-34-3	HMDB0000885	-	-	-	-
NEG02705	0.388627	0.411786	0.361697	0.474392	0.32895	0.548441	0.486451	0.22277	1.098	1.04633	0.431565	0.370074	0.454948	0.883148	1.1786	0.84404	0.958115	0.617816	0.402889	0.788264	0.968296	0.00308155	1.15592	--	3-(Dichloromethylene)-2,5-pyrrolidinedione	181	129.638	Organoheterocyclic compounds	Pyrrolidines	Pyrrolidones	170660-62-5	HMDB0034895	-	-	-	-
NEG01145	0.634681	0.173747	0.312134	0.49475	0.293269	0.524672	0.290579	0.277049	0.755497	1.5422	0.409527	0.154635	0.465209	1.32328	0.322937	1.33603	0.618418	1.72414	0.37511	0.865188	1.2057	0.0306598	1.14557	--	TG(18:0/22:5(4Z,7Z,10Z,13Z,16Z)/22:6(4Z,7Z,10Z,13Z,16Z,19Z))	982.572	43.3535	Lipids and lipid-like molecules	Glycerolipids	Triradylcglycerols	-	HMDB0045287	-	-	-	-
NEG02437	0.634466	0.625325	0.599877	0.622719	0.773241	0.643611	0.738191	0.479955	1.20742	0.807732	0.864933	0.724413	1.1956	1.0001	0.94725	0.957109	1.48698	0.852954	0.639673	1.00445	0.650998	0.000647927	1.14226	--	Ifosfamide	262.092	120.056	Organoheterocyclic compounds	Oxazaphosphinanes	Isofamides	3778-73-2	HMDB0015312	C07047	ko00982//Drug metabolism - cytochrome P450	Xenobiotics biodegradation and metabolism	Metabolism
NEG03877	1.75163	1.42315	1.39211	1.65334	1.81352	1.81833	1.83198	1.30894	1.36432	1.30536	0.900494	0.704313	0.839817	1.47563	1.49151	1.40292	1.40401	1.254	1.62412	1.21424	-0.419612	0.00421404	1.1337	--	Melleolide L	451.925	193.772	Lipids and lipid-like molecules	Prenol lipids	Sesquiterpenoids	298702-67-7	HMDB0035067	-	-	-	-
POS02838	0.131216	0.125207	0.243489	0.256269	0.184347	0.194619	0.14123	0.0824203	0.724612	0.446463	0.277	0.285891	0.422096	0.358766	0.533281	0.452492	0.541974	0.790048	0.16985	0.483262	1.50855	0.000149779	1.12064	--	(3E)-4-(2-Carboxyphenyl)-2-oxobut-3-enoate	221.186	170.606	--	--	--	--	--	-	-	-	-
NEG03612	0.798973	0.847659	0.814253	1.06235	1.01932	0.926604	1.11093	0.723459	0.630444	0.722957	0.480051	0.392608	0.428934	0.690039	0.782544	0.638406	0.647946	0.58704	0.912944	0.600097	-0.60533	0.000144648	1.1026	--	Bacteriohopanetetrol-acetylglucosamine	751.074	182.947	--	--	--	--	--	-	-	-	-
NEG00309	1.30322	0.703082	0.893895	1.00174	0.72899	0.896956	0.942016	0.689772	0.76802	0.526097	0.39114	0.492671	0.533156	0.835872	0.476924	0.317078	0.598324	0.711035	0.894958	0.565032	-0.663488	0.00151399	1.09008	--	Elubrixin	479.318	14.7149	Benzenoids	Benzene and substituted derivatives	Benzenesulfonamides	-	HMDB0251759	-	-	-	-
POS03181	1.60778	1.5167	1.49204	1.71979	1.69299	1.62692	1.80456	1.27904	1.40105	1.43802	1.03321	0.839434	1.10059	1.46225	1.43544	1.33845	1.31073	1.25571	1.59248	1.26149	-0.336146	0.00198861	1.05797	--	2-Iodo-6-methoxyphenol	251.036	182.588	--	--	--	--	--	-	-	-	-
NEG01523	1.23362	0.885179	0.717578	0.976139	1.08029	0.956868	0.996614	0.821566	0.691962	0.723276	0.53749	0.444678	0.581098	0.680148	0.569577	0.727571	0.755554	0.832149	0.958482	0.65435	-0.550688	0.000244447	1.0473	--	3-Iodo-4-hydroxyphenylpyruvate	307.061	79.6901	--	--	--	--	--	-	-	-	-
NEG01020	0.54154	0.220959	0.419982	0.49156	0.335746	0.381445	0.309703	0.444857	0.722588	0.597398	0.731629	0.965968	0.807842	0.418755	0.46539	0.61769	0.972511	0.67247	0.393224	0.697224	0.826271	0.000786634	1.04446	--	Acetoacetyl-CoA	852.606	36.7272	Organoheterocyclic compounds	Piperidines	Aminopiperidines	1420-36-6	HMDB0001484	C00332	ko01100//Metabolic pathways;ko01110//Biosynthesis of secondary metabolites;ko01120//Microbial metabolism in diverse environments;ko01200//Carbon metabolism;ko00630//Glyoxylate and dicarboxylate metabolism;ko00650//Butanoate metabolism;ko00280//Valine, leucine and isoleucine degradation;ko00620//Pyruvate metabolism;ko01212//Fatty acid metabolism;ko00310//Lysine degradation;ko00071//Fatty acid degr…	Amino acid metabolism;Carbohydrate metabolism;Global and overview maps;Lipid metabolism;Metabolism of terpenoids and polyketides	Metabolism
NEG05574	0.165915	0.21872	0.264653	0.72091	0.345262	0.673391	0.977533	0.251139	0.0983329	0.0466573	0.0433131	0.142117	0.0766837	0.468117	0.313563	0.05152	0.0425688	0.0367274	0.45219	0.13196	-1.77683	0.00845646	1.03569	--	Physalolactone	540.052	252.396	Nucleosides, nucleotides, and analogues	Pyrimidine nucleotides	Pyrimidine ribonucleotides	71339-25-8	HMDB0034333	-	-	-	-
POS04222	0.930772	0.372695	0.280807	0.604784	0.624469	0.635134	0.51905	0.450417	1.06264	0.806743	0.499899	0.762684	1.33591	1.17223	0.755187	0.779078	1.14482	0.805073	0.552266	0.912427	0.724345	0.00470106	1.0344	--	Barban	259.113	232.649	Benzenoids	Benzene and substituted derivatives	Phenylcarbamic acid esters	-	HMDB0248869	-	-	-	-
NEG00701	0.292933	0.336756	0.365643	0.513791	0.42824	0.373276	0.417862	0.345509	0.216792	0.0939448	0.102091	0.0961018	0.337116	0.126921	0.122576	0.0591028	0.128845	0.137113	0.384251	0.14206	-1.43555	4.13798e-06	1.03406	--	6-[4-({[2,3-dihydroxy-6-(hydroxymethyl)-5-(3,4,5-trihydroxybenzoyloxy)oxan-4-yl]oxy}carbonyl)-2,6-dihydroxyphenoxy]-3,4,5-trihydroxyoxane-2-carboxylic acid	661.503	17.4674	--	--	--	--	--	-	-	-	-
NEG03939	1.65187	1.43185	1.33775	1.64599	1.69595	1.61585	1.74373	1.31781	1.32484	1.32209	0.980408	0.796308	0.912698	1.38932	1.49134	1.32892	1.39988	1.24469	1.5551	1.21905	-0.351249	0.00367302	1.02455	--	Avadharidine	686.811	193.78	--	--	--	--	--	-	-	-	-
NEG00304	0.246972	0.139536	0.209835	0.165634	0.101027	0.115628	0.0867578	0.18523	0.437893	0.42059	0.385173	0.462283	0.373089	0.577488	0.2804	0.264226	0.380183	0.698064	0.156327	0.427939	1.45283	4.96181e-05	1.02294	--	Tecarfarin	476.277	25.5591	Phenylpropanoids and polyketides	Coumarins and derivatives	Hydroxycoumarins	-	HMDB0258769	-	-	-	-
NEG01000	0.171907	0.280468	0.245795	0.348735	0.319523	0.271455	0.276402	0.327112	0.070407	0.016659	0.0586976	0.058103	0.0796522	0.109033	0.015524	0.0261391	0.0851333	0.0705061	0.280175	0.0589854	-2.2479	9.90256e-09	1.01382	--	Metocurine Iodide	907.626	35.5083	Organic oxygen compounds	Organooxygen compounds	Ethers	5152-30-7	HMDB0015429	C07919	ko07221//Nicotinic cholinergic receptor antagonists	Target-based classification: Ion channels	Drug Development
NEG00727	0.457382	0.341468	0.331273	0.337929	0.51744	0.437782	0.438646	0.550544	0.228088	0.234294	0.122148	0.210593	0.253233	0.0945315	0.123544	0.12827	0.224974	0.25073	0.426558	0.187041	-1.18939	3.08005e-06	1.01001	--	TG(22:0/22:0/22:0)	1060.79	20.7555	Lipids and lipid-like molecules	Glycerolipids	Triradylcglycerols	18641-57-1	HMDB0046381	-	-	-	-
NEG00295	0.292056	0.2488	0.15757	0.234339	0.232442	0.224085	0.252837	0.194578	0.517009	0.391234	0.48279	0.182304	0.322857	0.755631	0.883807	0.711712	0.614205	0.366789	0.229588	0.522834	1.1873	0.00181562	1.00157	--	1-Methylinosine	291.072	65.3068	Nucleosides, nucleotides, and analogues	Purine nucleosides	HASH(0x97094b0)	2140-73-0	HMDB0002721	-	-	-	-

## Sheet: Table S4
Table S4. KEGG pathway enrichment analysis of differential metabolites
KEGG_A_class	KEGG_B_class	Pathway	Control-vs-AVMC (52)	All (622)	Pvalue	Pathway ID	Metabolite	K_IDs
Metabolism	Energy metabolism	Sulfur metabolism	5	11	0.00106181	ko00920	NEG00006(Succinic Acid);NEG00016(Taurine);NEG01161(-);NEG01342(-);NEG02315(-)	C00042+C00245+C00053+C00053+C20870
Environmental Information Processing	Signal transduction	cAMP signaling pathway	4	7	0.00126587	ko04024	NEG00004(Adenosine);NEG00006(Succinic Acid);NEG00024(L-Lactic acid);NEG00056(Prostaglandin E2)	C00212+C00042+C00186+C00584
Metabolism	Energy metabolism	Nitrogen metabolism	2	2	0.00686581	ko00910	POS00086(L-Glutamine);NEG00029(L-Glutamic acid)	C00064+C00025
Environmental Information Processing	Signaling molecules and interaction	Neuroactive ligand-receptor interaction	5	16	0.00724603	ko04080	NEG00004(Adenosine);NEG00016(Taurine);NEG00029(L-Glutamic acid);NEG00056(Prostaglandin E2);NEG00174(Beta-Alanine)	C00212+C00245+C00025+C00584+C00099
Organismal Systems	Nervous system	GABAergic synapse	3	6	0.00922147	ko04727	POS00086(L-Glutamine);NEG00006(Succinic Acid);NEG00029(L-Glutamic acid)	C00064+C00042+C00025
Metabolism	Metabolism of other amino acids	Taurine and hypotaurine metabolism	4	12	0.0130239	ko00430	NEG00016(Taurine);NEG00022(Hypotaurine);NEG00029(L-Glutamic acid);NEG00032(2-Hydroxyethanesulfonic acid)	C00245+C00519+C00025+C05123
Metabolism	Amino acid metabolism	Lysine degradation	4	13	0.0176587	ko00310	POS00113(4-Trimethylammoniobutanoic acid);POS00148(5-Aminovaleric acid);NEG00006(Succinic Acid);NEG01020(-)	C01181+C00431+C00042+C00332
Metabolism	Glycan biosynthesis and metabolism	Glycosaminoglycan biosynthesis - chondroitin sulfate / dermatan sulfate	2	3	0.01949	ko00532	NEG01161(-);NEG01342(-)	C00053+C00053
Metabolism	Glycan biosynthesis and metabolism	Glycosaminoglycan biosynthesis - heparan sulfate / heparin	2	3	0.01949	ko00534	NEG01161(-);NEG01342(-)	C00053+C00053
Organismal Systems	Nervous system	Glutamatergic synapse	2	3	0.01949	ko04724	POS00086(L-Glutamine);NEG00029(L-Glutamic acid)	C00064+C00025
Metabolism	Global and overview maps	Metabolic pathways	43	437	0.0255096	ko01100	POS00024(D-Phenylalanine);POS00031(L-Histidine);POS00086(L-Glutamine);POS00113(4-Trimethylammoniobutanoic acid);POS00148(5-Aminovaleric acid);POS00212(SM(d18:1/24:1(15Z)));POS00310(D-Arginine);NEG00001(Adenine);NEG00004(Adenosine);NEG00005(L-Allothreonine);NEG00006(Succinic Acid);NEG00008(Citraconic acid);NEG00011(Creatine);NEG00015(O-Phosphoethanolamine);NEG00016(Taurine);NEG00022(Hypotaurine);N…	C02265+C00135+C00064+C01181+C00431+C00550+C00792+C00147+C00212+C05519+C00042+C02226+C00300+C00346+C00245+C00519+C00186+C00025+C05123+C00584+C01013+C00791+C01595+C05422+C00509+C01530+C01094+C00103+C00099+C00814+C04874+C04778+C00332+C00313+C00053+C12835+C00053+C02515+C00313+C12835+C20870+C11968+C06670
Human Diseases	Substance dependence	Alcoholism	2	4	0.0368968	ko05034	NEG00004(Adenosine);NEG00029(L-Glutamic acid)	C00212+C00025
Metabolism	Amino acid metabolism	Arginine and proline metabolism	4	16	0.037205	ko00330	POS00148(5-Aminovaleric acid);NEG00011(Creatine);NEG00029(L-Glutamic acid);NEG00073(Creatinine)	C00431+C00300+C00025+C00791
Metabolism	Carbohydrate metabolism	Propanoate metabolism	4	17	0.0456929	ko00640	NEG00006(Succinic Acid);NEG00024(L-Lactic acid);NEG00065(Hydroxypropionic acid);NEG00174(Beta-Alanine)	C00042+C00186+C01013+C00099
Organismal Systems	Digestive system	Protein digestion and absorption	4	17	0.0456929	ko04974	POS00031(L-Histidine);POS00086(L-Glutamine);NEG00029(L-Glutamic acid);NEG00174(Beta-Alanine)	C00135+C00064+C00025+C00099
Organismal Systems	Endocrine system	Regulation of lipolysis in adipocytes	2	5	0.058228	ko04923	NEG00004(Adenosine);NEG00056(Prostaglandin E2)	C00212+C00584
Organismal Systems	Endocrine system	Renin secretion	2	5	0.058228	ko04924	NEG00004(Adenosine);NEG00056(Prostaglandin E2)	C00212+C00584
Metabolism	Carbohydrate metabolism	Glyoxylate and dicarboxylate metabolism	6	35	0.0622917	ko00630	POS00086(L-Glutamine);NEG00006(Succinic Acid);NEG00029(L-Glutamic acid);NEG01020(-);NEG01058(-);NEG01394(-)	C00064+C00042+C00025+C00332+C00313+C00313
Metabolism	Lipid metabolism	Ether lipid metabolism	1	1	0.0836013	ko00565	POS00067(Glycerophosphocholine)	C00670
Organismal Systems	Sensory system	Phototransduction - fly	1	1	0.0836013	ko04745	NEG00154(Stearic acid)	C01530
Human Diseases	Immune disease	Rheumatoid arthritis	1	1	0.0836013	ko05323	NEG00056(Prostaglandin E2)	C00584
Drug Development	Target-based classification: Ion channels	Nicotinic cholinergic receptor antagonists	1	1	0.0836013	ko07221	NEG01000(-)	C07919
Human Diseases	Cancer: overview	Central carbon metabolism in cancer	5	29	0.0851301	ko05230	POS00031(L-Histidine);POS00086(L-Glutamine);NEG00006(Succinic Acid);NEG00024(L-Lactic acid);NEG00029(L-Glutamic acid)	C00135+C00064+C00042+C00186+C00025
Organismal Systems	Excretory system	Proximal tubule bicarbonate reclamation	2	7	0.109748	ko04964	POS00086(L-Glutamine);NEG00029(L-Glutamic acid)	C00064+C00025
Metabolism	Carbohydrate metabolism	Pyruvate metabolism	3	15	0.122496	ko00620	NEG00006(Succinic Acid);NEG00024(L-Lactic acid);NEG01020(-)	C00042+C00186+C00332
Metabolism	Carbohydrate metabolism	Fructose and mannose metabolism	2	8	0.138706	ko00051	NEG00024(L-Lactic acid);NEG00159(D-fructose 1-phosphate)	C00186+C01094
Metabolism	Amino acid metabolism	Arginine biosynthesis	2	8	0.138706	ko00220	POS00086(L-Glutamine);NEG00029(L-Glutamic acid)	C00064+C00025
Environmental Information Processing	Membrane transport	ABC transporters	6	43	0.139073	ko02010	POS00031(L-Histidine);POS00086(L-Glutamine);POS00113(4-Trimethylammoniobutanoic acid);NEG00004(Adenosine);NEG00016(Taurine);NEG00029(L-Glutamic acid)	C00135+C00064+C01181+C00212+C00245+C00025
Metabolism	Xenobiotics biodegradation and metabolism	Drug metabolism - cytochrome P450	3	16	0.142179	ko00982	NEG01990(-);NEG02437(-);NEG03131(-)	C07647+C07047+C07643
Metabolism	Global and overview maps	Microbial metabolism in diverse environments	16	150	0.157902	ko01120	POS00086(L-Glutamine);POS00148(5-Aminovaleric acid);NEG00006(Succinic Acid);NEG00024(L-Lactic acid);NEG00029(L-Glutamic acid);NEG00065(Hydroxypropionic acid);NEG00108(Gallic acid);NEG00159(D-fructose 1-phosphate);NEG00170(Glucose 1-phosphate);NEG01020(-);NEG01161(-);NEG01234(-);NEG01342(-);NEG01482(-);NEG02088(-);NEG06481(-)	C00064+C00431+C00042+C00186+C00025+C01013+C01424+C01094+C00103+C00332+C00053+C12835+C00053+C12835+C18301+C06670
Metabolism	Biosynthesis of other secondary metabolites	Neomycin, kanamycin and gentamicin biosynthesis	1	2	0.160337	ko00524	NEG00029(L-Glutamic acid)	C00025
Environmental Information Processing	Signal transduction	FoxO signaling pathway	1	2	0.160337	ko04068	NEG00029(L-Glutamic acid)	C00025
Environmental Information Processing	Signal transduction	Phospholipase D signaling pathway	1	2	0.160337	ko04072	NEG00029(L-Glutamic acid)	C00025
Organismal Systems	Nervous system	Long-term potentiation	1	2	0.160337	ko04720	NEG00029(L-Glutamic acid)	C00025
Organismal Systems	Nervous system	Long-term depression	1	2	0.160337	ko04730	NEG00029(L-Glutamic acid)	C00025
Human Diseases	Neurodegenerative disease	Huntington disease	1	2	0.160337	ko05016	NEG00029(L-Glutamic acid)	C00025
Human Diseases	Infectious disease: parasitic	Leishmaniasis	1	2	0.160337	ko05140	NEG00056(Prostaglandin E2)	C00584
Human Diseases	Infectious disease: parasitic	African trypanosomiasis	1	2	0.160337	ko05143	NEG00056(Prostaglandin E2)	C00584
Metabolism	Metabolism of other amino acids	beta-Alanine metabolism	3	17	0.162854	ko00410	POS00031(L-Histidine);NEG00065(Hydroxypropionic acid);NEG00174(Beta-Alanine)	C00135+C01013+C00099
Environmental Information Processing	Signal transduction	Sphingolipid signaling pathway	3	17	0.162854	ko04071	POS00212(SM(d18:1/24:1(15Z)));NEG00004(Adenosine);NEG00015(O-Phosphoethanolamine)	C00550+C00212+C00346
Metabolism	Nucleotide metabolism	Pyrimidine metabolism	3	18	0.184389	ko00240	POS00086(L-Glutamine);NEG00065(Hydroxypropionic acid);NEG00174(Beta-Alanine)	C00064+C01013+C00099
Genetic Information Processing	Translation	Aminoacyl-tRNA biosynthesis	3	18	0.184389	ko00970	POS00031(L-Histidine);POS00086(L-Glutamine);NEG00029(L-Glutamic acid)	C00135+C00064+C00025
Organismal Systems	Endocrine system	Glucagon signaling pathway	3	18	0.184389	ko04922	NEG00006(Succinic Acid);NEG00024(L-Lactic acid);NEG00170(Glucose 1-phosphate)	C00042+C00186+C00103
Metabolism	Chemical structure transformation maps	Biosynthesis of plant secondary metabolites	7	57	0.187476	ko01060	POS00031(L-Histidine);POS00086(L-Glutamine);NEG00006(Succinic Acid);NEG00029(L-Glutamic acid);NEG00079(Linoleic acid);NEG00154(Stearic acid);NEG00170(Glucose 1-phosphate)	C00135+C00064+C00042+C00025+C01595+C01530+C00103
Metabolism	Lipid metabolism	Biosynthesis of unsaturated fatty acids	2	10	0.200515	ko01040	NEG00079(Linoleic acid);NEG00154(Stearic acid)	C01595+C01530
Metabolism	Carbohydrate metabolism	Butanoate metabolism	3	19	0.20665	ko00650	NEG00006(Succinic Acid);NEG00029(L-Glutamic acid);NEG01020(-)	C00042+C00025+C00332
Environmental Information Processing	Signal transduction	cGMP-PKG signaling pathway	1	3	0.23076	ko04022	NEG00004(Adenosine)	C00212
Organismal Systems	Circulatory system	Vascular smooth muscle contraction	1	3	0.23076	ko04270	NEG00004(Adenosine)	C00212
Cellular Processes	Cellular community - eukaryotes	Gap junction	1	3	0.23076	ko04540	NEG00029(L-Glutamic acid)	C00025
Organismal Systems	Environmental adaptation	Circadian entrainment	1	3	0.23076	ko04713	NEG00029(L-Glutamic acid)	C00025
Organismal Systems	Nervous system	Serotonergic synapse	1	3	0.23076	ko04726	NEG00056(Prostaglandin E2)	C00584
Organismal Systems	Sensory system	Inflammatory mediator regulation of TRP channels	1	3	0.23076	ko04750	NEG00056(Prostaglandin E2)	C00584
Organismal Systems	Endocrine system	Oxytocin signaling pathway	1	3	0.23076	ko04921	NEG00056(Prostaglandin E2)	C00584
Human Diseases	Substance dependence	Cocaine addiction	1	3	0.23076	ko05030	NEG00029(L-Glutamic acid)	C00025
Human Diseases	Substance dependence	Amphetamine addiction	1	3	0.23076	ko05031	NEG00029(L-Glutamic acid)	C00025
Human Diseases	Substance dependence	Morphine addiction	1	3	0.23076	ko05032	NEG00004(Adenosine)	C00212
Human Diseases	Substance dependence	Nicotine addiction	1	3	0.23076	ko05033	NEG00029(L-Glutamic acid)	C00025
Human Diseases	Infectious disease: parasitic	Amoebiasis	1	3	0.23076	ko05146	NEG00056(Prostaglandin E2)	C00584
Organismal Systems	Sensory system	Taste transduction	2	11	0.232564	ko04742	POS00024(D-Phenylalanine);NEG00029(L-Glutamic acid)	C02265+C00025
Metabolism	Amino acid metabolism	Alanine, aspartate and glutamate metabolism	3	21	0.252838	ko00250	POS00086(L-Glutamine);NEG00006(Succinic Acid);NEG00029(L-Glutamic acid)	C00064+C00042+C00025
Metabolism	Amino acid metabolism	Phenylalanine metabolism	2	12	0.264932	ko00360	POS00024(D-Phenylalanine);NEG00006(Succinic Acid)	C02265+C00042
Metabolism	Metabolism of other amino acids	Glutathione metabolism	2	12	0.264932	ko00480	NEG00029(L-Glutamic acid);NEG00091(Dehydroascorbic acid)	C00025+C05422
Metabolism	Lipid metabolism	Fatty acid biosynthesis	1	4	0.295381	ko00061	NEG00154(Stearic acid)	C01530
Metabolism	Glycan biosynthesis and metabolism	Glycosylphosphatidylinositol (GPI)-anchor biosynthesis	1	4	0.295381	ko00563	NEG00015(O-Phosphoethanolamine)	C00346
Human Diseases	Neurodegenerative disease	Amyotrophic lateral sclerosis	1	4	0.295381	ko05014	NEG00029(L-Glutamic acid)	C00025
Metabolism	Carbohydrate metabolism	C5-Branched dibasic acid metabolism	2	13	0.297349	ko00660	NEG00008(Citraconic acid);NEG00029(L-Glutamic acid)	C02226+C00025
Metabolism	Metabolism of cofactors and vitamins	Porphyrin metabolism	2	13	0.297349	ko00860	NEG00029(L-Glutamic acid);NEG00737(-)	C00025+C04778
Metabolism	Nucleotide metabolism	Purine metabolism	5	45	0.320034	ko00230	POS00086(L-Glutamine);NEG00001(Adenine);NEG00004(Adenosine);NEG01161(-);NEG01342(-)	C00064+C00147+C00212+C00053+C00053
Metabolism	Carbohydrate metabolism	Glycolysis / Gluconeogenesis	2	14	0.329583	ko00010	NEG00024(L-Lactic acid);NEG00170(Glucose 1-phosphate)	C00186+C00103
Metabolism	Lipid metabolism	Primary bile acid biosynthesis	1	5	0.35467	ko00120	NEG00016(Taurine)	C00245
Metabolism	Amino acid metabolism	Tryptophan metabolism	1	5	0.35467	ko00380	NEG01020(-)	C00332
Metabolism	Carbohydrate metabolism	Starch and sucrose metabolism	1	5	0.35467	ko00500	NEG00170(Glucose 1-phosphate)	C00103
Organismal Systems	Nervous system	Synaptic vesicle cycle	1	5	0.35467	ko04721	NEG00029(L-Glutamic acid)	C00025
Metabolism	Chemical structure transformation maps	Biosynthesis of phenylpropanoids	4	37	0.374454	ko01061	NEG00006(Succinic Acid);NEG00107(Naringenin);NEG00108(Gallic acid);NEG00291(-)	C00042+C00509+C01424+C00814
Metabolism	Carbohydrate metabolism	Galactose metabolism	1	6	0.409057	ko00052	NEG00170(Glucose 1-phosphate)	C00103
Metabolism	Amino acid metabolism	Histidine metabolism	2	17	0.423421	ko00340	POS00031(L-Histidine);NEG00029(L-Glutamic acid)	C00135+C00025
Metabolism	Amino acid metabolism	Tyrosine metabolism	2	18	0.4533	ko00350	NEG00006(Succinic Acid);NEG01357(-)	C00042+C02515
Metabolism	Lipid metabolism	Glycerolipid metabolism	1	7	0.458942	ko00561	NEG00170(Glucose 1-phosphate)	C00103
Metabolism	Metabolism of cofactors and vitamins	Vitamin B6 metabolism	1	7	0.458942	ko00750	POS00086(L-Glutamine)	C00064
Metabolism	Lipid metabolism	Sphingolipid metabolism	2	19	0.482318	ko00600	POS00212(SM(d18:1/24:1(15Z)));NEG00015(O-Phosphoethanolamine)	C00550+C00346
Metabolism	Amino acid metabolism	Valine, leucine and isoleucine biosynthesis	1	8	0.50469	ko00290	NEG00008(Citraconic acid)	C02226
Metabolism	Metabolism of terpenoids and polyketides	Polyketide sugar unit biosynthesis	1	8	0.50469	ko00523	NEG00170(Glucose 1-phosphate)	C00103
Environmental Information Processing	Signal transduction	HIF-1 signaling pathway	1	8	0.50469	ko04066	NEG00024(L-Lactic acid)	C00186
Human Diseases	Cancer: overview	Pathways in cancer	1	8	0.50469	ko05200	NEG00056(Prostaglandin E2)	C00584
Metabolism	Global and overview maps	Carbon metabolism	4	45	0.531107	ko01200	NEG00006(Succinic Acid);NEG00029(L-Glutamic acid);NEG00065(Hydroxypropionic acid);NEG01020(-)	C00042+C00025+C01013+C00332
Human Diseases	Neurodegenerative disease	Parkinson disease	1	9	0.546638	ko05012	NEG00004(Adenosine)	C00212
Metabolism	Lipid metabolism	Fatty acid degradation	1	10	0.585096	ko00071	NEG01020(-)	C00332
Metabolism	Energy metabolism	Oxidative phosphorylation	1	10	0.585096	ko00190	NEG00006(Succinic Acid)	C00042
Metabolism	Metabolism of terpenoids and polyketides	Terpenoid backbone biosynthesis	1	10	0.585096	ko00900	NEG01020(-)	C00332
Metabolism	Amino acid metabolism	Glycine, serine and threonine metabolism	2	23	0.588685	ko00260	NEG00005(L-Allothreonine);NEG00011(Creatine)	C05519+C00300
Metabolism	Carbohydrate metabolism	Pentose and glucuronate interconversions	1	11	0.620349	ko00040	NEG00170(Glucose 1-phosphate)	C00103
Metabolism	Xenobiotics biodegradation and metabolism	Metabolism of xenobiotics by cytochrome P450	1	11	0.620349	ko00980	NEG01271(-)	C14453
Organismal Systems	Digestive system	Mineral absorption	1	11	0.620349	ko04978	POS00086(L-Glutamine)	C00064
Metabolism	Chemical structure transformation maps	Biosynthesis of alkaloids derived from ornithine, lysine and nicotinic acid	2	25	0.635666	ko01064	NEG00006(Succinic Acid);NEG00029(L-Glutamic acid)	C00042+C00025
Metabolism	Global and overview maps	2-Oxocarboxylic acid metabolism	2	25	0.635666	ko01210	NEG00008(Citraconic acid);NEG00029(L-Glutamic acid)	C02226+C00025
Organismal Systems	Endocrine system	Thyroid hormone synthesis	1	12	0.65266	ko04918	NEG01357(-)	C02515
Metabolism	Carbohydrate metabolism	Ascorbate and aldarate metabolism	1	13	0.682269	ko00053	NEG00091(Dehydroascorbic acid)	C05422
Metabolism	Amino acid metabolism	Phenylalanine, tyrosine and tryptophan biosynthesis	1	13	0.682269	ko00400	NEG00159(D-fructose 1-phosphate)	C01094
Metabolism	Metabolism of other amino acids	Selenocompound metabolism	1	13	0.682269	ko00450	NEG02069(-)	C02535
Metabolism	Metabolism of cofactors and vitamins	Nicotinate and nicotinamide metabolism	1	13	0.682269	ko00760	NEG00006(Succinic Acid)	C00042
Metabolism	Metabolism of cofactors and vitamins	Pantothenate and CoA biosynthesis	1	13	0.682269	ko00770	NEG00174(Beta-Alanine)	C00099
Metabolism	Metabolism of cofactors and vitamins	Folate biosynthesis	1	13	0.682269	ko00790	NEG00722(-)	C04874
Metabolism	Global and overview maps	Degradation of aromatic compounds	2	28	0.69833	ko01220	NEG00006(Succinic Acid);NEG02088(-)	C00042+C18301
Metabolism	Chemical structure transformation maps	Biosynthesis of alkaloids derived from histidine and purine	2	29	0.717196	ko01065	POS00031(L-Histidine);NEG00006(Succinic Acid)	C00135+C00042
Metabolism	Amino acid metabolism	Valine, leucine and isoleucine degradation	1	15	0.734253	ko00280	NEG01020(-)	C00332
Metabolism	Global and overview maps	Fatty acid metabolism	1	15	0.734253	ko01212	NEG01020(-)	C00332
Organismal Systems	Digestive system	Bile secretion	1	16	0.757019	ko04976	NEG00056(Prostaglandin E2)	C00584
Metabolism	Carbohydrate metabolism	Amino sugar and nucleotide sugar metabolism	1	17	0.777869	ko00520	NEG00170(Glucose 1-phosphate)	C00103
Metabolism	Lipid metabolism	Arachidonic acid metabolism	1	17	0.777869	ko00590	NEG00056(Prostaglandin E2)	C00584
Metabolism	Lipid metabolism	Linoleic acid metabolism	1	17	0.777869	ko00591	NEG00079(Linoleic acid)	C01595
Metabolism	Global and overview maps	Biosynthesis of amino acids	3	49	0.799984	ko01230	POS00031(L-Histidine);POS00086(L-Glutamine);NEG00029(L-Glutamic acid)	C00135+C00064+C00025
Organismal Systems	Nervous system	Retrograde endocannabinoid signaling	1	20	0.830443	ko04723	NEG00029(L-Glutamic acid)	C00025
Metabolism	Carbohydrate metabolism	Citrate cycle (TCA cycle)	1	21	0.845089	ko00020	NEG00006(Succinic Acid)	C00042
Metabolism	Chemical structure transformation maps	Biosynthesis of terpenoids and steroids	1	22	0.858492	ko01062	NEG00006(Succinic Acid)	C00042
Metabolism	Chemical structure transformation maps	Biosynthesis of alkaloids derived from terpenoid and polyketide	1	23	0.870756	ko01066	NEG00006(Succinic Acid)	C00042
Metabolism	Lipid metabolism	Glycerophospholipid metabolism	2	45	0.908019	ko00564	POS00067(Glycerophosphocholine);NEG00015(O-Phosphoethanolamine)	C00670+C00346
Metabolism	Chemical structure transformation maps	Biosynthesis of alkaloids derived from shikimate pathway	1	29	0.925229	ko01063	NEG00006(Succinic Acid)	C00042
Human Diseases	Cancer: overview	Choline metabolism in cancer	1	33	0.948254	ko05231	POS00067(Glycerophosphocholine)	C00670
Metabolism	Chemical structure transformation maps	Biosynthesis of plant hormones	1	38	0.967457	ko01070	NEG00006(Succinic Acid)	C00042
Metabolism	Global and overview maps	Biosynthesis of secondary metabolites	11	231	0.99693	ko01110	POS00031(L-Histidine);NEG00001(Adenine);NEG00006(Succinic Acid);NEG00024(L-Lactic acid);NEG00029(L-Glutamic acid);NEG00107(Naringenin);NEG00170(Glucose 1-phosphate);NEG00174(Beta-Alanine);NEG00291(-);NEG01020(-);NEG03614(-)	C00135+C00147+C00042+C00186+C00025+C00509+C00103+C00099+C00814+C00332+C11968

## Sheet: Table S5
Table S5. Summary of pathway analysis using MetPA
id	Total	Expected	Hits	Raw p	-log10(p)	Holm adjust	Impact	meta	Metabolite
Propanoate metabolism	23	1.008	5	0.0025287	2.5971	0.21241	0.01269	Beta-Alanine;Succinic Acid;Hydroxypropionic acid;Acetyl CoA;Acetoacetyl-CoA	NEG00174;NEG00006;NEG00065;POS00514;NEG01020
Butanoate metabolism	15	0.65737	4	0.0031906	2.4961	0.26482	0.26455	L-Glutamic acid;Succinic Acid;Acetyl CoA;Acetoacetyl-CoA	NEG00029;NEG00006;POS00514;NEG01020
beta-Alanine metabolism	21	0.92032	4	0.011467	1.9405	0.9403	0.45522	Beta-Alanine;Hydroxypropionic acid;Acetyl CoA;L-Histidine	NEG00174;NEG00065;POS00514;POS00031
Synthesis and degradation of ketone bodies	5	0.21912	2	0.017367	1.7603	1	0.13333	Acetyl CoA;Acetoacetyl-CoA	POS00514;NEG01020
Linoleic acid metabolism	5	0.21912	2	0.017367	1.7603	1	1	Linoleic acid;PC(22:2(13Z,16Z)/14:0)	NEG00079;POS00073
Glycerophospholipid metabolism	36	1.5777	5	0.018213	1.7396	1	0.28868	PE(16:0/18:2(9Z,12Z));PE(18:0/18:0);O-Phosphoethanolamine;Glycerophosphocholine;LysoPC(P-16:0);PC(22:2(13Z,16Z)/14:0)	NEG00048;NEG03610;NEG00015;POS00067;POS00338;POS00073
Nitrogen metabolism	6	0.26295	2	0.025318	1.5966	1	0	L-Glutamic acid;L-Glutamine	NEG00029;POS00086
D-Glutamine and D-glutamate metabolism	6	0.26295	2	0.025318	1.5966	1	0.5	L-Glutamic acid;L-Glutamine	NEG00029;POS00086
Taurine and hypotaurine metabolism	8	0.3506	2	0.044655	1.3501	1	0.71428	Taurine;Hypotaurine	NEG00016;NEG00022
Glyoxylate and dicarboxylate metabolism	32	1.4024	4	0.048026	1.3185	1	0.00794	L-Glutamic acid;Acetyl CoA;Acetoacetyl-CoA;L-Glutamine	NEG00029;POS00514;NEG01020;POS00086
Pyruvate metabolism	22	0.96414	3	0.068266	1.1658	1	0.15397	L-Lactic acid;Acetyl CoA;Acetoacetyl-CoA	NEG00024;POS00514;NEG01020
Lysine degradation	25	1.0956	3	0.092971	1.0317	1	0.05164	Acetyl CoA;4-Trimethylammoniobutanoic acid;Acetoacetyl-CoA	POS00514;POS00113;NEG01020
Glycolysis / Gluconeogenesis	26	1.1394	3	0.10193	0.9917	1	0.04169	L-Lactic acid;Acetyl CoA;Glucose 1-phosphate	NEG00024;POS00514;NEG00170
Alanine, aspartate and glutamate metabolism	28	1.2271	3	0.12083	0.91783	1	0.3109	L-Glutamic acid;Succinic Acid;L-Glutamine	NEG00029;NEG00006;POS00086
Arginine biosynthesis	14	0.61355	2	0.12271	0.91112	1	0.11675	L-Glutamic acid;L-Glutamine	NEG00029;POS00086
Histidine metabolism	16	0.7012	2	0.15313	0.81493	1	0.22131	L-Glutamic acid;L-Histidine	NEG00029;POS00031
Purine metabolism	66	2.8924	5	0.15867	0.79952	1	0.06448	Adenosine;Adenine;Adenosine monophosphate;3'-Phosphoadenylyl sulfate;3'-Phosphoadenylyl sulfate;L-Glutamine	NEG00004;NEG00001;POS00003;NEG01342;NEG01161;POS00086
D-Arginine and D-ornithine metabolism	4	0.1753	1	0.16426	0.78447	1	0	D-Arginine	POS00310
Terpenoid backbone biosynthesis	18	0.78884	2	0.18485	0.73319	1	0	Acetyl CoA;Acetoacetyl-CoA	POS00514;NEG01020
Pantothenate and CoA biosynthesis	19	0.83267	2	0.20105	0.6967	1	0.02857	Beta-Alanine;D-Pantothenic Acid	NEG00174;POS00046
Citrate cycle (TCA cycle)	20	0.87649	2	0.21741	0.66271	1	0.06941	Succinic Acid;Acetyl CoA	NEG00006;POS00514
Sphingolipid metabolism	21	0.92032	2	0.2339	0.63097	1	0.0142	SM(d18:1/18:1(9Z));O-Phosphoethanolamine;SM(d18:1/24:1(15Z));SM(d18:0/16:0);SM(d18:1/16:0)	POS00078;NEG00015;POS00212;POS00071;POS00008
Sulfur metabolism	8	0.3506	1	0.30188	0.52016	1	0	3'-Phosphoadenylyl sulfate;3'-Phosphoadenylyl sulfate	NEG01342;NEG01161
Glutathione metabolism	28	1.2271	2	0.34957	0.45646	1	0.01966	L-Glutamic acid;Acetyl CoA	NEG00029;POS00514
Aminoacyl-tRNA biosynthesis	48	2.1036	3	0.35218	0.45324	1	0	L-Glutamic acid;L-Histidine;L-Glutamine	NEG00029;POS00031;POS00086
alpha-Linolenic acid metabolism	13	0.56972	1	0.44288	0.35372	1	0	PC(22:2(13Z,16Z)/14:0)	POS00073
Glycine, serine and threonine metabolism	34	1.49	2	0.44427	0.35235	1	0	Creatine;L-Allothreonine	NEG00011;NEG00005
Glycosylphosphatidylinositol (GPI)-anchor biosynthesis	14	0.61355	1	0.46751	0.33021	1	0.00399	PE(16:0/18:2(9Z,12Z));PE(18:0/18:0)	NEG00048;NEG03610
Arachidonic acid metabolism	36	1.5777	2	0.4742	0.32404	1	0	Prostaglandin E2;PC(22:2(13Z,16Z)/14:0)	NEG00056;POS00073
Biosynthesis of unsaturated fatty acids	36	1.5777	2	0.4742	0.32404	1	0	Linoleic acid;Stearic acid	NEG00079;NEG00154
Amino sugar and nucleotide sugar metabolism	37	1.6215	2	0.48881	0.31086	1	0.08121	N-Glycolylneuraminic acid;Glucose 1-phosphate	NEG00116;NEG00170
Starch and sucrose metabolism	15	0.65737	1	0.49106	0.30886	1	0.1619	Glucose 1-phosphate	NEG00170
Arginine and proline metabolism	38	1.6653	2	0.50318	0.29828	1	0.09812	L-Glutamic acid;Creatine	NEG00029;NEG00011
Pyrimidine metabolism	39	1.7092	2	0.51728	0.28627	1	0	Beta-Alanine;L-Glutamine	NEG00174;POS00086
Fatty acid degradation	39	1.7092	2	0.51728	0.28627	1	0.20269	Acetyl CoA;Acetoacetyl-CoA	POS00514;NEG01020
Valine, leucine and isoleucine degradation	40	1.753	2	0.53113	0.2748	1	0.02998	Acetyl CoA;Acetoacetyl-CoA	POS00514;NEG01020
Tryptophan metabolism	41	1.7968	2	0.54471	0.26383	1	0.00179	Acetyl CoA;Acetoacetyl-CoA	POS00514;NEG01020
Pentose and glucuronate interconversions	18	0.78884	1	0.55574	0.25513	1	0	Glucose 1-phosphate	NEG00170
Fructose and mannose metabolism	18	0.78884	1	0.55574	0.25513	1	0.03037	D-fructose 1-phosphate	NEG00159
Selenocompound metabolism	20	0.87649	1	0.59429	0.226	1	0	Dimethyl selenide	NEG02069
Ether lipid metabolism	20	0.87649	1	0.59429	0.226	1	0	Glycerophosphocholine	POS00067
Folate biosynthesis	27	1.1833	1	0.705	0.15181	1	0	2-Amino-4-hydroxy-6-(D-erythro-1,2,3-trihydroxypropyl)-7,8-dihydropteridine	NEG00722
Galactose metabolism	27	1.1833	1	0.705	0.15181	1	0.00995	Glucose 1-phosphate	NEG00170
Inositol phosphate metabolism	30	1.3147	1	0.74278	0.12914	1	0	Acetyl CoA	POS00514
Porphyrin and chlorophyll metabolism	30	1.3147	1	0.74278	0.12914	1	0	L-Glutamic acid	NEG00029
Fatty acid elongation	39	1.7092	1	0.82979	0.081034	1	0.25661	Acetyl CoA	POS00514
Steroid biosynthesis	42	1.8406	1	0.85176	0.069685	1	0	CE(16:1(9Z))	NEG03608
Tyrosine metabolism	42	1.8406	1	0.85176	0.069685	1	0.0358	3-Iodo-L-tyrosine	NEG01357
Primary bile acid biosynthesis	46	2.0159	1	0.87676	0.05712	1	0.02239	Taurine	NEG00016
Fatty acid biosynthesis	47	2.0598	1	0.88233	0.054369	1	0.00213	Acetyl CoA	POS00514
Metabolism of xenobiotics by cytochrome P450	64	2.8048	1	0.94667	0.023801	1	0	4-Bromophenol	NEG01271

## Sheet: Table S6
Table S6. The differential proteins between the Control and AVMC groups
protein_id	C-1	C-2	C-3	C-4	C-5	C-6	C-7	C-8	A-1	A-2	A-3	A-4	A-5	A-6	A-7	A-8	A-9	A-10	Control_mean	AVMC_mean	log2(fc)	PValue	Symbol	Description	KEGG_A_class	KEGG_B_class	Pathway	K_ID	GO Component	GO Function	GO Process	TF_family
ENSMUSG00000006014	0	0	0	0	0	0	0	0	123.519	153.431	145.532	151.436	35.024	103.591	123.423	192.009	123.423	82.842	0.01	123.423	13.5913	5.14698e-07	Prg4	proteoglycan 4 (megakaryocyte stimulating factor, articular superficial zone protein) [Source:MGI Symbol;Acc:MGI:1891344]	-	-	-	-	GO:0110165//cellular anatomical entity	GO:0005044//scavenger receptor activity;GO:0030247//polysaccharide binding	GO:0006897//endocytosis;GO:0006955//immune response	--
ENSMUSG00000034947	0	0	0	0	0	0	0	0	108.939	54.0564	98.5205	83.6017	172.708	89.2775	76.8095	86.6943	81.1264	65.9732	0.01	91.7706	13.1638	5.76924e-07	Tmem106a	transmembrane protein 106A [Source:MGI Symbol;Acc:MGI:1922056]	-	-	-	-	GO:0005886//plasma membrane;GO:0016020//membrane	GO:0003674//molecular_function	GO:0002376//immune system process;GO:0032731//positive regulation of interleukin-1 beta production;GO:0032755//positive regulation of interleukin-6 production;GO:0032760//positive regulation of tumor necrosis factor production;GO:0035780//CD80 biosynthetic process;GO:0035781//CD86 biosynthetic process;GO:0042116//macrophage activation;GO:0043123//positive regulation of I-kappaB kinase/NF-kappaB s…	--
ENSMUSG00000015437	0	0	0	0	0	0	0	0	74.4006	53.9234	111.709	77.6184	129.156	99.2174	55.8822	73.897	63.4368	60.4153	0.01	79.9656	12.9652	1.42628e-07	Gzmb	granzyme B [Source:MGI Symbol;Acc:MGI:109267]	Cellular Processes;Human Diseases;Organismal Systems;Human Diseases;Human Diseases;Human Diseases;Human Diseases	Cell growth and death;Cancer: overview;Immune system;Endocrine and metabolic disease;Immune disease;Immune disease;Immune disease	ko04210//Apoptosis;ko05202//Transcriptional misregulation in cancer;ko04650//Natural killer cell mediated cytotoxicity;ko04940//Type I diabetes mellitus;ko05320//Autoimmune thyroid disease;ko05330//Allograft rejection;ko05332//Graft-versus-host disease	K01353;K01353;K01353;K01353;K01353;K01353;K01353	GO:0005576//extracellular region;GO:0005615//extracellular space;GO:0005737//cytoplasm;GO:0005764//lysosome;GO:0005769//early endosome;GO:0005829//cytosol;GO:0043231//intracellular membrane-bounded organelle;GO:0044194//cytolytic granule	GO:0004252//serine-type endopeptidase activity;GO:0005515//protein binding;GO:0008233//peptidase activity;GO:0008236//serine-type peptidase activity;GO:0016787//hydrolase activity;GO:0099103//channel activator activity	GO:0001913//T cell mediated cytotoxicity;GO:0006508//proteolysis;GO:0006915//apoptotic process;GO:0031640//killing of cells of other organism;GO:0042267//natural killer cell mediated cytotoxicity;GO:0042742//defense response to bacterium;GO:0051603//proteolysis involved in cellular protein catabolic process;GO:0051604//protein maturation;GO:0070269//pyroptosis;GO:0140507//granzyme-mediated progra…	--
ENSMUSG00000022126	0	0	0	0	0	0	0	0	76.3951	50.1032	85.8594	82.4497	104.116	67.8546	42.78	62.7866	59.1394	56.0913	0.01	68.7576	12.7473	1.56064e-08	Acod1	aconitate decarboxylase 1 [Source:MGI Symbol;Acc:MGI:103206]	-	-	-	-	-	GO:0016829//lyase activity;GO:0042803//protein homodimerization activity;GO:0047613//aconitate decarboxylase activity	GO:0002760//positive regulation of antimicrobial humoral response;GO:0006952//defense response;GO:0071222//cellular response to lipopolysaccharide;GO:0072573//tolerance induction to lipopolysaccharide	--
ENSMUSG00000059089	0	0	0	0	0	0	0	0	56.5427	43.5322	65.8941	53.2707	70.3141	50.9327	43.6706	43.5582	53.3763	47.1448	0.01	52.8236	12.367	3.11839e-11	Fcgr4	Fc receptor, IgG, low affinity IV [Source:MGI Symbol;Acc:MGI:2179523]	Organismal Systems;Cellular Processes;Human Diseases;Human Diseases;Organismal Systems;Organismal Systems;Organismal Systems;Human Diseases;Human Diseases	Immune system;Transport and catabolism;Infectious disease: bacterial;Immune disease;Immune system;Development and regeneration;Immune system;Infectious disease: parasitic;Infectious disease: bacterial	ko04613//Neutrophil extracellular trap formation;ko04145//Phagosome;ko05152//Tuberculosis;ko05322//Systemic lupus erythematosus;ko04666//Fc gamma R-mediated phagocytosis;ko04380//Osteoclast differentiation;ko04650//Natural killer cell mediated cytotoxicity;ko05140//Leishmaniasis;ko05150//Staphylococcus aureus infection	K06463;K06463;K06463;K06463;K06463;K06463;K06463;K06463;K06463	GO:0005615//extracellular space;GO:0005886//plasma membrane;GO:0009897//external side of plasma membrane;GO:0009986//cell surface;GO:0016020//membrane;GO:0033001//Fc-gamma receptor III complex	GO:0004888//transmembrane signaling receptor activity;GO:0019767//IgE receptor activity;GO:0019770//IgG receptor activity;GO:0019772//low-affinity IgG receptor activity;GO:0019863//IgE binding;GO:0019864//IgG binding;GO:0034235//GPI anchor binding;GO:0140375//immune receptor activity	GO:0002376//immune system process;GO:0002468//dendritic cell antigen processing and presentation;GO:0007166//cell surface receptor signaling pathway;GO:0038094//Fc-gamma receptor signaling pathway;GO:0038095//Fc-epsilon receptor signaling pathway;GO:0042119//neutrophil activation;GO:0045780//positive regulation of bone resorption;GO:0050776//regulation of immune response;GO:0051930//regulation of…	--
ENSMUSG00000037649	0	0	0	0	0	0	0	0	49.7336	43.4367	41.7686	28.7983	49.8363	43.2344	45.7362	31.2225	43.953	31.0357	0.01	40.8756	11.997	9.11507e-11	H2-DMa	histocompatibility 2, class II, locus DMa [Source:MGI Symbol;Acc:MGI:95921]	Human Diseases;Human Diseases;Cellular Processes;Human Diseases;Human Diseases;Human Diseases;Human Diseases;Human Diseases;Environmental Information Processing;Human Diseases;Organismal Systems;Organismal Systems;Human Diseases;Human Diseases;Organismal Systems;Organismal Systems;Human Diseases;Human Diseases;Human Diseases;Human Diseases;Human Diseases;Human Diseases;Organismal Systems;Human Di…	Infectious disease: viral;Infectious disease: viral;Transport and catabolism;Infectious disease: viral;Infectious disease: bacterial;Immune disease;Infectious disease: viral;Infectious disease: parasitic;Signaling molecules and interaction;Cardiovascular disease;Immune system;Immune system;Infectious disease: parasitic;Infectious disease: bacterial;Immune system;Immune system;Immune disease;Endoc…	ko05168//Herpes simplex virus 1 infection;ko05169//Epstein-Barr virus infection;ko04145//Phagosome;ko05166//Human T-cell leukemia virus 1 infection;ko05152//Tuberculosis;ko05322//Systemic lupus erythematosus;ko05164//Influenza A;ko05145//Toxoplasmosis;ko04514//Cell adhesion molecules;ko05416//Viral myocarditis;ko04659//Th17 cell differentiation;ko04612//Antigen processing and presentation;ko05140…	K06752;K06752;K06752;K06752;K06752;K06752;K06752;K06752;K06752;K06752;K06752;K06752;K06752;K06752;K06752;K06752;K06752;K06752;K06752;K06752;K06752;K06752;K06752;K06752	GO:0005765//lysosomal membrane;GO:0009986//cell surface;GO:0016020//membrane;GO:0031902//late endosome membrane;GO:0042613//MHC class II protein complex;GO:0043231//intracellular membrane-bounded organelle	GO:0023026//MHC class II protein complex binding	GO:0002250//adaptive immune response;GO:0002376//immune system process;GO:0002503//peptide antigen assembly with MHC class II protein complex;GO:0002504//antigen processing and presentation of peptide or polysaccharide antigen via MHC class II;GO:0002684//positive regulation of immune system process;GO:0006955//immune response;GO:0019882//antigen processing and presentation;GO:0019886//antigen pr…	--
ENSMUSG00000045322	0	0	0	0	0	0	0	0	52.1943	26.6848	36.9662	40.2143	53.0133	38.3563	36.94	39.186	49.2616	26.7177	0.01	39.9535	11.9641	1.89687e-09	Tlr9	toll-like receptor 9 [Source:MGI Symbol;Acc:MGI:1932389]	Human Diseases;Human Diseases;Human Diseases;Human Diseases;Human Diseases;Human Diseases;Organismal Systems;Human Diseases;Human Diseases	Infectious disease: bacterial;Infectious disease: viral;Infectious disease: bacterial;Infectious disease: viral;Infectious disease: parasitic;Cancer: overview;Immune system;Infectious disease: parasitic;Infectious disease: parasitic	ko05132//Salmonella infection;ko05168//Herpes simplex virus 1 infection;ko05152//Tuberculosis;ko05162//Measles;ko05142//Chagas disease;ko05235//PD-L1 expression and PD-1 checkpoint pathway in cancer;ko04620//Toll-like receptor signaling pathway;ko05143//African trypanosomiasis;ko05144//Malaria	K10161;K10161;K10161;K10161;K10161;K10161;K10161;K10161;K10161	GO:0005737//cytoplasm;GO:0005764//lysosome;GO:0005768//endosome;GO:0005783//endoplasmic reticulum;GO:0005789//endoplasmic reticulum membrane;GO:0005886//plasma membrane;GO:0016020//membrane;GO:0016323//basolateral plasma membrane;GO:0016324//apical plasma membrane;GO:0031410//cytoplasmic vesicle;GO:0032009//early phagosome;GO:0036019//endolysosome;GO:0045335//phagocytic vesicle	GO:0005149//interleukin-1 receptor binding;GO:0005515//protein binding;GO:0035197//siRNA binding;GO:0038187//pattern recognition receptor activity;GO:0042803//protein homodimerization activity;GO:0045322//unmethylated CpG binding	GO:0001774//microglial cell activation;GO:0001819//positive regulation of cytokine production;GO:0001932//regulation of protein phosphorylation;GO:0002218//activation of innate immune response;GO:0002224//toll-like receptor signaling pathway;GO:0002237//response to molecule of bacterial origin;GO:0002376//immune system process;GO:0002639//positive regulation of immunoglobulin production;GO:000273…	--
ENSMUSG00000031594	0	0	0	0	0	0	0	0	31.7514	32.788	36.089	35.3901	45.2772	37.2548	24.4389	43.4316	37.9022	41.5993	0.01	36.5923	11.8373	1.36163e-11	Fgl1	fibrinogen-like protein 1 [Source:MGI Symbol;Acc:MGI:102795]	-	-	-	-	GO:0005576//extracellular region	-	GO:0072574//hepatocyte proliferation	--
ENSMUSG00000037202	0	0	0	0	0	0	0	0	36.2271	27.8536	48.1651	37.9689	51.6293	35.1245	21.5924	33.8396	34.3781	32.1514	0.01	35.893	11.8095	3.8088e-09	Prf1	perforin 1 (pore forming protein) [Source:MGI Symbol;Acc:MGI:97551]	Cellular Processes;Organismal Systems;Human Diseases;Human Diseases;Human Diseases;Human Diseases;Human Diseases	Cell growth and death;Immune system;Cardiovascular disease;Endocrine and metabolic disease;Immune disease;Immune disease;Immune disease	ko04210//Apoptosis;ko04650//Natural killer cell mediated cytotoxicity;ko05416//Viral myocarditis;ko04940//Type I diabetes mellitus;ko05320//Autoimmune thyroid disease;ko05330//Allograft rejection;ko05332//Graft-versus-host disease	K07818;K07818;K07818;K07818;K07818;K07818;K07818	GO:0001772//immunological synapse;GO:0005576//extracellular region;GO:0005615//extracellular space;GO:0005764//lysosome;GO:0005768//endosome;GO:0005829//cytosol;GO:0005886//plasma membrane;GO:0016020//membrane;GO:0031410//cytoplasmic vesicle;GO:0031904//endosome lumen;GO:0044194//cytolytic granule	GO:0005509//calcium ion binding;GO:0022829//wide pore channel activity;GO:0042802//identical protein binding;GO:0046872//metal ion binding	GO:0001771//immunological synapse formation;GO:0001909//leukocyte mediated cytotoxicity;GO:0001913//T cell mediated cytotoxicity;GO:0002357//defense response to tumor cell;GO:0002418//immune response to tumor cell;GO:0006915//apoptotic process;GO:0007623//circadian rhythm;GO:0009306//protein secretion;GO:0017038//protein import;GO:0031640//killing of cells of other organism;GO:0051260//protein ho…	--
ENSMUSG00000033213	0	0	0	0	0	0	0	0	35.48	24.4251	29.0147	34.142	58.46	35.2947	25.2939	32.4429	25.7932	32.1505	0.01	33.2497	11.6991	5.1957e-08	AA467197	expressed sequence AA467197 [Source:MGI Symbol;Acc:MGI:3034182]	-	-	-	-	GO:0005634//nucleus;GO:0005739//mitochondrion;GO:0005751//mitochondrial respiratory chain complex IV;GO:0016020//membrane	-	GO:0009617//response to bacterium	--
ENSMUSG00000030124	0	0	0	0	0	0	0	0	25.1928	16.881	23.7977	38.0764	50.5762	27.2852	22.3253	27.6917	48.3727	48.552	0.01	32.8751	11.6828	1.43233e-06	Lag3	lymphocyte-activation gene 3 [Source:MGI Symbol;Acc:MGI:106588]	-	-	-	-	GO:0005576//extracellular region;GO:0005886//plasma membrane;GO:0009897//external side of plasma membrane;GO:0016020//membrane	GO:0004888//transmembrane signaling receptor activity;GO:0005515//protein binding;GO:0042289//MHC class II protein binding	GO:0002250//adaptive immune response;GO:0002270//plasmacytoid dendritic cell activation;GO:0002376//immune system process;GO:0007166//cell surface receptor signaling pathway;GO:0032703//negative regulation of interleukin-2 production;GO:0042110//T cell activation;GO:0042267//natural killer cell mediated cytotoxicity;GO:0045590//negative regulation of regulatory T cell differentiation;GO:0045954//…	--
ENSMUSG00000005696	0	0	0	0	0	0	0	0	33.717	20.3567	34.8721	29.2083	30.6365	42.0336	32.4226	41.8045	32.7726	26.0736	0.01	32.3898	11.6613	2.44901e-10	Sh2d1a	SH2 domain containing 1A [Source:MGI Symbol;Acc:MGI:1328352]	Organismal Systems	Immune system	ko04650//Natural killer cell mediated cytotoxicity	K07990	GO:0005737//cytoplasm	GO:0005515//protein binding	GO:0002250//adaptive immune response;GO:0002376//immune system process;GO:0006959//humoral immune response;GO:0006968//cellular defense response;GO:0007267//cell-cell signaling;GO:0042267//natural killer cell mediated cytotoxicity;GO:0045087//innate immune response;GO:0045954//positive regulation of natural killer cell mediated cytotoxicity;GO:0050776//regulation of immune response;GO:0050860//ne…	--
ENSMUSG00000053063	0	0	0	0	0	0	0	0	40.4596	21.6896	32.2161	28.6595	47.9482	36.5545	27.597	28.3706	34.3808	24.4954	0.01	32.2371	11.6545	3.77046e-09	Clec12a	C-type lectin domain family 12, member a [Source:MGI Symbol;Acc:MGI:3040968]	-	-	-	-	GO:0005886//plasma membrane;GO:0016020//membrane	GO:0030545//signaling receptor regulator activity	-	--
ENSMUSG00000021125	0	0	0	0	0	0	0	0	26.7327	24.1131	40.8457	25.0582	46.9181	33.3627	18.3224	24.0665	20.402	18.4694	0.01	27.8291	11.4424	4.53941e-07	Arg2	arginase type II [Source:MGI Symbol;Acc:MGI:1330806]	Metabolism;Metabolism;Human Diseases;Metabolism;Metabolism	Global and overview maps;Global and overview maps;Infectious disease: parasitic;Amino acid metabolism;Amino acid metabolism	ko01100//Metabolic pathways;ko01230//Biosynthesis of amino acids;ko05146//Amoebiasis;ko00330//Arginine and proline metabolism;ko00220//Arginine biosynthesis	K01476;K01476;K01476;K01476;K01476	GO:0005737//cytoplasm;GO:0005739//mitochondrion	GO:0004053//arginase activity;GO:0016787//hydrolase activity;GO:0016813//hydrolase activity, acting on carbon-nitrogen (but not peptide) bonds, in linear amidines;GO:0030145//manganese ion binding;GO:0046872//metal ion binding;GO:0050998//nitric-oxide synthase binding	GO:0000050//urea cycle;GO:0001657//ureteric bud development;GO:0002250//adaptive immune response;GO:0002376//immune system process;GO:0002829//negative regulation of type 2 immune response;GO:0006525//arginine metabolic process;GO:0006941//striated muscle contraction;GO:0019547//arginine catabolic process to ornithine;GO:0032651//regulation of interleukin-1 beta production;GO:0032696//negative re…	--
ENSMUSG00000094198	0	0	0	0	0	0	0	0	32.255	29.4249	24.6749	33.9242	17.4207	29.7715	29.885	11.3556	27.9207	27.6634	0.01	26.4296	11.3679	1.12575e-08	Ighv1-50	immunoglobulin heavy variable 1-50 [Source:MGI Symbol;Acc:MGI:4439753]	-	-	-	-	GO:0009897//external side of plasma membrane	-	-	--
ENSMUSG00000102313	0	0	0	0	0	0	0	0	32.255	29.4249	24.6749	33.9242	17.4207	29.7715	29.885	11.3556	27.9207	27.6634	0.01	26.4296	11.3679	1.12575e-08	Ighv1-62-1	immunoglobulin heavy variable 1-62-1 [Source:MGI Symbol;Acc:MGI:3704125]	-	-	-	-	GO:0005575//cellular_component	GO:0003674//molecular_function	GO:0008150//biological_process	--
ENSMUSG00000024833	0	0	0	0	0	0	0	0	25.3046	22.0657	14.7984	26.6764	31.3384	21.0984	11.7728	13.6612	26.3122	15.3189	0.01	20.8347	11.0248	1.52038e-07	Pola2	polymerase (DNA directed), alpha 2 [Source:MGI Symbol;Acc:MGI:99690]	Genetic Information Processing	Replication and repair	ko03030//DNA replication	K02321	GO:0005634//nucleus;GO:0005654//nucleoplasm;GO:0005658//alpha DNA polymerase:primase complex;GO:0005829//cytosol	GO:0003677//DNA binding;GO:0003887//DNA-directed DNA polymerase activity;GO:0005515//protein binding	GO:0006259//DNA metabolic process;GO:0006260//DNA replication;GO:0006269//DNA replication, synthesis of RNA primer;GO:0006270//DNA replication initiation;GO:0006606//protein import into nucleus;GO:0071897//DNA biosynthetic process	--
ENSMUSG00000046031	0	0	0	0	0	0	0	0	17.9487	19.1404	23.4239	22.1331	24.0672	22.5894	11.6618	14.9001	16.89	10.4671	0.01	18.3222	10.8394	1.21131e-08	Calhm6	calcium homeostasis modulator family member 6 [Source:MGI Symbol;Acc:MGI:2443082]	-	-	-	-	GO:0016020//membrane	GO:0005261//cation channel activity	GO:0006811//ion transport;GO:0098655//cation transmembrane transport	--
ENSMUSG00000022902	0	0	0	0	0	0	0	0	13.7285	17.387	19.859	14.5547	17.2916	21.7145	17.387	17.174	17.387	17.387	0.01	17.387	10.7638	3.02255e-13	Stfa2	stefin A2 [Source:MGI Symbol;Acc:MGI:106197]	-	-	-	-	GO:0001533//cornified envelope;GO:0005615//extracellular space;GO:0005654//nucleoplasm;GO:0005737//cytoplasm;GO:0005829//cytosol;GO:1904090//peptidase inhibitor complex	GO:0002020//protease binding;GO:0004866//endopeptidase inhibitor activity;GO:0004869//cysteine-type endopeptidase inhibitor activity;GO:0030414//peptidase inhibitor activity	GO:0010466//negative regulation of peptidase activity;GO:0010951//negative regulation of endopeptidase activity;GO:0018149//peptide cross-linking;GO:0030216//keratinocyte differentiation;GO:0045861//negative regulation of proteolysis;GO:0098609//cell-cell adhesion	--
ENSMUSG00000059657	0	0	0	0	0	0	0	0	13.7285	17.387	19.859	14.5547	17.2916	21.7145	17.387	17.174	17.387	17.387	0.01	17.387	10.7638	3.02255e-13	Stfa2l1	stefin A2 like 1 [Source:MGI Symbol;Acc:MGI:3524944]	-	-	-	-	GO:0001533//cornified envelope;GO:0005615//extracellular space;GO:0005654//nucleoplasm;GO:0005737//cytoplasm;GO:0005829//cytosol;GO:1904090//peptidase inhibitor complex	GO:0002020//protease binding;GO:0004866//endopeptidase inhibitor activity;GO:0004869//cysteine-type endopeptidase inhibitor activity	GO:0010466//negative regulation of peptidase activity;GO:0018149//peptide cross-linking;GO:0030216//keratinocyte differentiation;GO:0045861//negative regulation of proteolysis;GO:0098609//cell-cell adhesion	--
ENSMUSG00000021751	0	0	0	0	0	0	0	0	8.72168	11.4604	19.3943	6.97624	13.8411	6.59566	15.2782	21.1029	12.188	6.00235	0.01	12.1561	10.2475	8.08589e-06	Acox2	acyl-Coenzyme A oxidase 2, branched chain [Source:MGI Symbol;Acc:MGI:1934852]	Metabolism;Cellular Processes;Organismal Systems;Metabolism	Global and overview maps;Transport and catabolism;Endocrine system;Lipid metabolism	ko01100//Metabolic pathways;ko04146//Peroxisome;ko03320//PPAR signaling pathway;ko00120//Primary bile acid biosynthesis	K10214;K10214;K10214;K10214	GO:0005777//peroxisome;GO:0005829//cytosol;GO:0043231//intracellular membrane-bounded organelle	GO:0003997//acyl-CoA oxidase activity;GO:0005504//fatty acid binding;GO:0016401//palmitoyl-CoA oxidase activity;GO:0016491//oxidoreductase activity;GO:0016627//oxidoreductase activity, acting on the CH-CH group of donors;GO:0033791//3alpha,7alpha,12alpha-trihydroxy-5beta-cholestanoyl-CoA 24-hydroxylase activity;GO:0042803//protein homodimerization activity;GO:0050660//flavin adenine dinucleotide …	GO:0000038//very long-chain fatty acid metabolic process;GO:0006629//lipid metabolic process;GO:0006631//fatty acid metabolic process;GO:0006635//fatty acid beta-oxidation;GO:0006699//bile acid biosynthetic process;GO:0033540//fatty acid beta-oxidation using acyl-CoA oxidase;GO:0046395//carboxylic acid catabolic process;GO:0055088//lipid homeostasis	--
ENSMUSG00000037860	0	0	0	0	0	0	0	0	7.09628	10.9275	8.75645	14.7636	11.0256	7.89194	11.166	14.4279	14.4384	11.166	0.01	11.166	10.1249	3.97502e-09	Aim2	absent in melanoma 2 [Source:MGI Symbol;Acc:MGI:2686159]	Organismal Systems;Organismal Systems	Immune system;Immune system	ko04621//NOD-like receptor signaling pathway;ko04623//Cytosolic DNA-sensing pathway	K12966;K12966	GO:0005634//nucleus;GO:0005654//nucleoplasm;GO:0005737//cytoplasm;GO:0005739//mitochondrion;GO:0005829//cytosol;GO:0035861//site of double-strand break;GO:0061702//inflammasome complex;GO:0097169//AIM2 inflammasome complex	GO:0003677//DNA binding;GO:0003690//double-stranded DNA binding;GO:0005515//protein binding;GO:0030546//signaling receptor activator activity;GO:0035591//signaling adaptor activity;GO:0038187//pattern recognition receptor activity;GO:0042802//identical protein binding;GO:0140608//cysteine-type endopeptidase activator activity;GO:0140677//molecular function activator activity	GO:0002218//activation of innate immune response;GO:0002221//pattern recognition receptor signaling pathway;GO:0002230//positive regulation of defense response to virus by host;GO:0002376//immune system process;GO:0006954//inflammatory response;GO:0006974//cellular response to DNA damage stimulus;GO:0007420//brain development;GO:0032088//negative regulation of NF-kappaB transcription factor activ…	--
ENSMUSG00000024013	0	0	0	0	0	0	0	0	11.3336	6.20903	13.3117	9.61444	10.7528	10.0375	12.8707	8.29566	13.3501	11.752	0.01	10.7528	10.0705	5.45451e-10	Fgd2	FYVE, RhoGEF and PH domain containing 2 [Source:MGI Symbol;Acc:MGI:1347084]	-	-	-	-	GO:0001726//ruffle;GO:0005634//nucleus;GO:0005737//cytoplasm;GO:0005768//endosome;GO:0005769//early endosome;GO:0005856//cytoskeleton;GO:0005886//plasma membrane;GO:0016020//membrane;GO:0031901//early endosome membrane;GO:0032587//ruffle membrane;GO:0042995//cell projection	GO:0005085//guanyl-nucleotide exchange factor activity;GO:0046872//metal ion binding;GO:1901981//phosphatidylinositol phosphate binding	GO:0007010//cytoskeleton organization;GO:0043507//positive regulation of JUN kinase activity;GO:0046847//filopodium assembly	--
ENSMUSG00000059555	0	0	0	0	0	0	0	0	11.1953	9.93294	11.954	5.50284	12.4332	10.4293	7.0829	11.247	11.7424	6.25582	0.01	9.77758	9.93333	9.22875e-09	Tor4a	torsin family 4, member A [Source:MGI Symbol;Acc:MGI:2442720]	-	-	-	-	GO:0005635//nuclear envelope;GO:0005788//endoplasmic reticulum lumen;GO:0016020//membrane	GO:0000166//nucleotide binding;GO:0003674//molecular_function;GO:0005524//ATP binding;GO:0016887//ATP hydrolysis activity	GO:0008150//biological_process	--
ENSMUSG00000052142	0	0	0	0	0	0	0	0	8.72621	8.68901	5.22882	4.91142	11.3166	8.19119	7.42378	8.41253	11.1999	5.05097	0.01	7.91504	9.62845	5.03121e-08	Rasal3	RAS protein activator like 3 [Source:MGI Symbol;Acc:MGI:2444128]	Environmental Information Processing	Signal transduction	ko04014//Ras signaling pathway	K17634	GO:0005737//cytoplasm;GO:0005938//cell cortex;GO:0098562//cytoplasmic side of membrane	GO:0005096//GTPase activator activity;GO:0042802//identical protein binding	GO:0043087//regulation of GTPase activity;GO:0046580//negative regulation of Ras protein signal transduction;GO:0051142//positive regulation of NK T cell proliferation	--
ENSMUSG00000002033	0	0	0	0	0	0	0	0	11.6271	2.48584	8.27978	1.73827	14.1748	6.59707	6.59707	6.59707	5.48782	2.38595	0.01	6.59707	9.36568	0.000284138	Cd3g	CD3 antigen, gamma polypeptide [Source:MGI Symbol;Acc:MGI:88333]	Human Diseases;Human Diseases;Human Diseases;Human Diseases;Human Diseases;Organismal Systems;Human Diseases;Organismal Systems;Organismal Systems;Organismal Systems	Infectious disease: viral;Infectious disease: viral;Infectious disease: viral;Infectious disease: viral;Infectious disease: parasitic;Immune system;Cancer: overview;Immune system;Immune system;Immune system	ko05170//Human immunodeficiency virus 1 infection;ko05169//Epstein-Barr virus infection;ko05166//Human T-cell leukemia virus 1 infection;ko05162//Measles;ko05142//Chagas disease;ko04660//T cell receptor signaling pathway;ko05235//PD-L1 expression and PD-1 checkpoint pathway in cancer;ko04659//Th17 cell differentiation;ko04658//Th1 and Th2 cell differentiation;ko04640//Hematopoietic cell lineage	K06452;K06452;K06452;K06452;K06452;K06452;K06452;K06452;K06452;K06452	GO:0005829//cytosol;GO:0005886//plasma membrane;GO:0009897//external side of plasma membrane;GO:0016020//membrane;GO:0042105//alpha-beta T cell receptor complex	GO:0004888//transmembrane signaling receptor activity;GO:0005515//protein binding;GO:0042802//identical protein binding	GO:0002250//adaptive immune response;GO:0002376//immune system process;GO:0007163//establishment or maintenance of cell polarity;GO:0007166//cell surface receptor signaling pathway;GO:0015031//protein transport;GO:0045059//positive thymic T cell selection;GO:0070228//regulation of lymphocyte apoptotic process	--
ENSMUSG00000079419	0	0	0	0	0	0	0	7.10785	106.666	39.3382	107.772	96.1952	182.526	111.554	48.9399	74.5825	95.8033	100.029	0.888482	96.3406	6.76066	4.10715e-06	Ms4a6c	membrane-spanning 4-domains, subfamily A, member 6C [Source:MGI Symbol;Acc:MGI:2385644]	-	-	-	-	GO:0005802//trans-Golgi network;GO:0005886//plasma membrane;GO:0016020//membrane	-	GO:0007166//cell surface receptor signaling pathway	--
ENSMUSG00000026126	0	0	0	0	0	0	0	3.00193	26.0898	20.4406	23.6996	30.1954	37.9154	22.0618	21.3958	17.9765	22.0858	23.481	0.375241	24.5342	6.03083	3.09149e-09	Ptpn18	protein tyrosine phosphatase, non-receptor type 18 [Source:MGI Symbol;Acc:MGI:108410]	-	-	-	-	GO:0005634//nucleus;GO:0005737//cytoplasm;GO:0043229//intracellular organelle	GO:0003824//catalytic activity;GO:0004721//phosphoprotein phosphatase activity;GO:0004725//protein tyrosine phosphatase activity;GO:0004726//non-membrane spanning protein tyrosine phosphatase activity;GO:0005515//protein binding;GO:0016787//hydrolase activity;GO:0016791//phosphatase activity	GO:0001825//blastocyst formation;GO:0006470//protein dephosphorylation;GO:0016311//dephosphorylation;GO:0035335//peptidyl-tyrosine dephosphorylation	--
ENSMUSG00000095788	0	0	3.60769	0	0	0	0	0	21.3744	22.3407	28.8707	30.0569	42.1056	18.2969	17.8103	12.8327	16.1835	13.5356	0.450961	22.3407	5.63053	4.66495e-06	Sirpb1a	signal-regulatory protein beta 1A [Source:MGI Symbol;Acc:MGI:2444824]	Organismal Systems	Development and regeneration	ko04380//Osteoclast differentiation	K06551	GO:0005886//plasma membrane;GO:0016020//membrane	GO:0003674//molecular_function	GO:0006909//phagocytosis;GO:0035556//intracellular signal transduction;GO:0050766//positive regulation of phagocytosis;GO:0050870//positive regulation of T cell activation;GO:0051649//establishment of localization in cell	--
ENSMUSG00000026981	0	0	6.38201	0	0	1.85112	0	0	43.8636	40.1029	43.4663	39.4803	59.9418	36.885	20.9629	39.3854	42.092	32.8266	1.02914	39.9007	5.2769	7.22649e-09	Il1rn	interleukin 1 receptor antagonist [Source:MGI Symbol;Acc:MGI:96547]	Environmental Information Processing	Signaling molecules and interaction	ko04060//Cytokine-cytokine receptor interaction	K05481	GO:0005576//extracellular region;GO:0005615//extracellular space;GO:0005737//cytoplasm;GO:0031982//vesicle	GO:0005125//cytokine activity;GO:0005149//interleukin-1 receptor binding;GO:0005150//interleukin-1, type I receptor binding;GO:0005151//interleukin-1, type II receptor binding;GO:0005152//interleukin-1 receptor antagonist activity;GO:0045352//interleukin-1 type I receptor antagonist activity;GO:0045353//interleukin-1 type II receptor antagonist activity	GO:0001660//fever generation;GO:0002437//inflammatory response to antigenic stimulus;GO:0006629//lipid metabolic process;GO:0006953//acute-phase response;GO:0006954//inflammatory response;GO:0006955//immune response;GO:0007165//signal transduction;GO:0007613//memory;GO:0014050//negative regulation of glutamate secretion;GO:0019233//sensory perception of pain;GO:0030073//insulin secretion;GO:00303…	--
ENSMUSG00000001348	0	0	0	0	0	0	4.87271	0	26.8649	21.1994	21.7191	24.3727	33.7052	19.8389	18.927	27.0568	22.0735	16.3919	0.609089	23.2149	5.25226	1.62035e-09	Acp5	acid phosphatase 5, tartrate resistant [Source:MGI Symbol;Acc:MGI:87883]	Metabolism;Cellular Processes;Organismal Systems;Human Diseases;Metabolism	Global and overview maps;Transport and catabolism;Development and regeneration;Immune disease;Metabolism of cofactors and vitamins	ko01100//Metabolic pathways;ko04142//Lysosome;ko04380//Osteoclast differentiation;ko05323//Rheumatoid arthritis;ko00740//Riboflavin metabolism	K14379;K14379;K14379;K14379;K14379	GO:0005615//extracellular space;GO:0005764//lysosome	GO:0003993//acid phosphatase activity;GO:0008198//ferrous iron binding;GO:0008199//ferric iron binding;GO:0016787//hydrolase activity;GO:0046872//metal ion binding	GO:0006809//nitric oxide biosynthetic process;GO:0007162//negative regulation of cell adhesion;GO:0010936//negative regulation of macrophage cytokine production;GO:0016311//dephosphorylation;GO:0030335//positive regulation of cell migration;GO:0032496//response to lipopolysaccharide;GO:0032691//negative regulation of interleukin-1 beta production;GO:0032695//negative regulation of interleukin-12 …	--
ENSMUSG00000074896	15.3055	12.4853	7.09255	3.63029	2.79812	2.51986	6.49393	1.62593	214.71	197.422	268.106	253.015	273.594	241.626	166.199	263.755	192.991	232.916	6.49393	230.433	5.14911	9.775e-12	Ifit3	interferon-induced protein with tetratricopeptide repeats 3 [Source:MGI Symbol;Acc:MGI:1101055]	-	-	-	-	GO:0005737//cytoplasm;GO:0005739//mitochondrion;GO:0005829//cytosol	GO:0005515//protein binding;GO:0042802//identical protein binding	GO:0002376//immune system process;GO:0008285//negative regulation of cell population proliferation;GO:0009615//response to virus;GO:0009617//response to bacterium;GO:0035458//cellular response to interferon-beta;GO:0035634//response to stilbenoid;GO:0043066//negative regulation of apoptotic process;GO:0045087//innate immune response;GO:0051607//defense response to virus;GO:0140374//antiviral inna…	--
ENSMUSG00000058818	0	0	8.84699	0	0	0	0	0	31.0999	27.0172	48.0115	33.4679	48.675	37.8957	20.9378	29.1154	33.3098	33.2125	1.10587	34.2743	4.95387	2.00139e-08	Pirb	paired Ig-like receptor B [Source:MGI Symbol;Acc:MGI:894311]	Organismal Systems;Organismal Systems	Development and regeneration;Immune system	ko04380//Osteoclast differentiation;ko04662//B cell receptor signaling pathway	K06512;K06512	GO:0005615//extracellular space;GO:0005737//cytoplasm;GO:0005886//plasma membrane;GO:0009897//external side of plasma membrane;GO:0009986//cell surface;GO:0016020//membrane	GO:0001540//amyloid-beta binding;GO:0005515//protein binding;GO:0008157//protein phosphatase 1 binding;GO:0023025//MHC class Ib protein complex binding;GO:0023029//MHC class Ib protein binding;GO:0030107//HLA-A specific inhibitory MHC class I receptor activity;GO:0030109//HLA-B specific inhibitory MHC class I receptor activity;GO:0032393//MHC class I receptor activity;GO:0032394//MHC class Ib rec…	GO:0001782//B cell homeostasis;GO:0002250//adaptive immune response;GO:0002376//immune system process;GO:0007611//learning or memory;GO:0019221//cytokine-mediated signaling pathway;GO:0019724//B cell mediated immunity;GO:0035307//positive regulation of protein dephosphorylation;GO:0043011//myeloid dendritic cell differentiation;GO:0045671//negative regulation of osteoclast differentiation;GO:0051…	--
ENSMUSG00000069892	2.35034	8.04502	4.66496	4.24803	5.08028	3.7302	4.66496	4.53589	91.4264	94.856	130.865	161.866	123.97	107.437	72.5893	156.541	169.58	110.065	4.66496	121.92	4.70792	2.4439e-08	9930111J21Rik2	RIKEN cDNA 9930111J21 gene 2 [Source:MGI Symbol;Acc:MGI:3711310]	-	-	-	-	GO:0005575//cellular_component;GO:0005789//endoplasmic reticulum membrane;GO:0016020//membrane	GO:0003674//molecular_function;GO:0003924//GTPase activity;GO:0005525//GTP binding	GO:0006952//defense response;GO:0008150//biological_process;GO:0035458//cellular response to interferon-beta	--
ENSMUSG00000027555	0	14.8423	0	0	0	0	0	0	44.0421	47.1635	47.5427	50.4882	59.809	50.2919	39.303	37.4246	45.1117	38.7359	1.85528	45.9913	4.63165	6.41845e-11	Car13	carbonic anhydrase 13 [Source:MGI Symbol;Acc:MGI:1931322]	Metabolism;Metabolism	Global and overview maps;Energy metabolism	ko01100//Metabolic pathways;ko00910//Nitrogen metabolism	K01672;K01672	GO:0005737//cytoplasm;GO:0005829//cytosol;GO:0043209//myelin sheath;GO:0043231//intracellular membrane-bounded organelle	GO:0004089//carbonate dehydratase activity;GO:0008270//zinc ion binding;GO:0016829//lyase activity;GO:0046872//metal ion binding	-	--
ENSMUSG00000095682	21.0651	15.7983	20.7703	24.9603	18.7555	16.6737	13.2654	18.7555	284.486	614.463	524.85	249.335	360.746	439.921	502.152	306.053	568.381	425.465	18.7555	427.585	4.51083	9.11138e-08	Igkv3-1	immunoglobulin kappa variable 3-1 [Source:MGI Symbol;Acc:MGI:1330851]	-	-	-	-	GO:0005615//extracellular space;GO:0071748//monomeric IgA immunoglobulin complex;GO:0071751//secretory IgA immunoglobulin complex;GO:0071756//pentameric IgM immunoglobulin complex	-	GO:0006955//immune response	--
ENSMUSG00000096844	37.373	25.3536	28.5276	27.0866	22.181	19.1388	25.9614	10.1175	406.98	796.644	634.171	624.964	319.662	515.331	603.194	335.529	838.576	473.227	24.4674	554.828	4.50311	3.13623e-07	Igkv6-14	immunoglobulin kappa variable 6-14 [Source:MGI Symbol;Acc:MGI:1330830]	-	-	-	-	GO:0005615//extracellular space	-	GO:0006955//immune response;GO:0009617//response to bacterium	--
ENSMUSG00000029366	0	0	9.72428	0	6.7843	0	0	0	58.1557	27.1395	45.7608	45.9024	70.6873	52.7705	26.5373	41.181	43.6189	37.6993	2.06357	44.9453	4.44495	1.86028e-07	Dck	deoxycytidine kinase [Source:MGI Symbol;Acc:MGI:102726]	Metabolism;Metabolism;Metabolism	Global and overview maps;Nucleotide metabolism;Nucleotide metabolism	ko01100//Metabolic pathways;ko00230//Purine metabolism;ko00240//Pyrimidine metabolism	K00893;K00893;K00893	GO:0005634//nucleus;GO:0005654//nucleoplasm;GO:0005737//cytoplasm;GO:0005739//mitochondrion;GO:0005829//cytosol	GO:0000166//nucleotide binding;GO:0000287//magnesium ion binding;GO:0004136//deoxyadenosine kinase activity;GO:0004137//deoxycytidine kinase activity;GO:0004138//deoxyguanosine kinase activity;GO:0005524//ATP binding;GO:0016301//kinase activity;GO:0016740//transferase activity;GO:0019136//deoxynucleoside kinase activity;GO:0032546//deoxyribonucleoside binding;GO:0032548//pyrimidine deoxyribonucle…	GO:0006139//nucleobase-containing compound metabolic process;GO:0006170//dAMP biosynthetic process;GO:0006220//pyrimidine nucleotide metabolic process;GO:0009157//deoxyribonucleoside monophosphate biosynthetic process;GO:0009224//CMP biosynthetic process;GO:0016310//phosphorylation;GO:0046092//deoxycytidine metabolic process;GO:0106383//dAMP salvage;GO:0106384//dGMP salvage;GO:1901135//carbohydra…	--
ENSMUSG00000000486	0	0	0	8.13108	0	6.75882	0	0	37.1716	31.2993	44.5357	41.0042	68.81	40.9592	28.83	34.0394	38.6077	34.4599	1.86124	39.9717	4.42464	8.31695e-08	Septin1	septin 1 [Source:MGI Symbol;Acc:MGI:1858916]	Human Diseases	Infectious disease: bacterial	ko05100//Bacterial invasion of epithelial cells	K13737	GO:0005737//cytoplasm;GO:0005815//microtubule organizing center;GO:0005856//cytoskeleton;GO:0005940//septin ring;GO:0008021//synaptic vesicle;GO:0015630//microtubule cytoskeleton;GO:0030496//midbody;GO:0031105//septin complex;GO:0032153//cell division site;GO:0072687//meiotic spindle	GO:0000166//nucleotide binding;GO:0003924//GTPase activity;GO:0005525//GTP binding;GO:0042802//identical protein binding;GO:0060090//molecular adaptor activity	GO:0007049//cell cycle;GO:0007056//spindle assembly involved in female meiosis;GO:0017157//regulation of exocytosis;GO:0051301//cell division;GO:0051311//meiotic metaphase plate congression;GO:0061640//cytoskeleton-dependent cytokinesis	--
ENSMUSG00000028459	0	10.8174	0	0	0	0	0	0	32.9351	18.8087	26.7279	31.6718	36.7139	29.858	17.7788	21.5265	20.621	19.214	1.35218	25.5856	4.24198	1.32413e-07	Cd72	CD72 antigen [Source:MGI Symbol;Acc:MGI:88345]	Organismal Systems	Immune system	ko04662//B cell receptor signaling pathway	K06504	GO:0005886//plasma membrane;GO:0016020//membrane	GO:0004888//transmembrane signaling receptor activity;GO:0030246//carbohydrate binding	-	--
ENSMUSG00000027514	34.9162	39.2568	20.421	19.0839	24.2261	7.4525	24.2261	24.2261	466.315	356.543	517.593	459.051	674.84	444.429	331.513	429.866	471.409	394.62	24.2261	454.618	4.23002	9.83643e-10	Zbp1	Z-DNA binding protein 1 [Source:MGI Symbol;Acc:MGI:1927449]	Cellular Processes;Organismal Systems	Cell growth and death;Immune system	ko04217//Necroptosis;ko04623//Cytosolic DNA-sensing pathway	K12965;K12965	GO:0005634//nucleus;GO:0005737//cytoplasm;GO:0005829//cytosol	GO:0003677//DNA binding;GO:0003692//left-handed Z-DNA binding;GO:0003723//RNA binding;GO:0003725//double-stranded RNA binding;GO:0003726//double-stranded RNA adenosine deaminase activity;GO:0005515//protein binding;GO:0042802//identical protein binding	GO:0002218//activation of innate immune response;GO:0002376//immune system process;GO:0006915//apoptotic process;GO:0012501//programmed cell death;GO:0043065//positive regulation of apoptotic process;GO:0045087//innate immune response;GO:0050727//regulation of inflammatory response;GO:0050729//positive regulation of inflammatory response;GO:0050832//defense response to fungus;GO:0051607//defense …	--
ENSMUSG00000033467	0	0	0	0	6.97702	0	0	0	12.8954	16.7505	20.1163	10.0054	20.9671	13.1325	14.1477	11.6937	17.7228	15.1269	0.872128	15.2558	4.12868	4.6481e-08	Crlf2	cytokine receptor-like factor 2 [Source:MGI Symbol;Acc:MGI:1889506]	Environmental Information Processing;Environmental Information Processing	Signal transduction;Signaling molecules and interaction	ko04630//JAK-STAT signaling pathway;ko04060//Cytokine-cytokine receptor interaction	K05078;K05078	GO:0016020//membrane	GO:0005515//protein binding	-	--
ENSMUSG00000032122	0	0	0	0	0	0	0	14.1564	35.9554	22.8475	23.2623	31.0547	46.3441	29.9016	20.9705	30.3378	31.8831	25.9421	1.76955	29.8499	4.07627	1.00282e-07	Slc37a2	solute carrier family 37 (glycerol-3-phosphate transporter), member 2 [Source:MGI Symbol;Acc:MGI:1929693]	-	-	-	-	GO:0005783//endoplasmic reticulum;GO:0005789//endoplasmic reticulum membrane;GO:0016020//membrane	GO:0015169//glycerol-3-phosphate transmembrane transporter activity;GO:0015297//antiporter activity;GO:0022857//transmembrane transporter activity;GO:0061513//glucose 6-phosphate:inorganic phosphate antiporter activity	GO:0006072//glycerol-3-phosphate metabolic process;GO:0006127//glycerophosphate shuttle;GO:0008643//carbohydrate transport;GO:0015760//glucose-6-phosphate transport;GO:0015794//glycerol-3-phosphate transmembrane transport;GO:0035435//phosphate ion transmembrane transport;GO:0055085//transmembrane transport	--
ENSMUSG00000002578	15.3055	0	11.638	0	0	0	0	20.6186	85.9001	90.2831	122.558	94.8322	144.432	112.454	81.848	109.429	83.2132	75.4204	5.94527	100.037	4.07265	3.88373e-09	Ikzf4	IKAROS family zinc finger 4 [Source:MGI Symbol;Acc:MGI:1343139]	-	-	-	-	GO:0005634//nucleus;GO:0005654//nucleoplasm;GO:0016604//nuclear body;GO:0032991//protein-containing complex	GO:0000978//RNA polymerase II cis-regulatory region sequence-specific DNA binding;GO:0003677//DNA binding;GO:0003700//DNA-binding transcription factor activity;GO:0005515//protein binding;GO:0008270//zinc ion binding;GO:0019904//protein domain specific binding;GO:0043425//bHLH transcription factor binding;GO:0043565//sequence-specific DNA binding;GO:0046872//metal ion binding	GO:0006357//regulation of transcription by RNA polymerase II;GO:0045892//negative regulation of transcription, DNA-templated;GO:0045944//positive regulation of transcription by RNA polymerase II;GO:0051260//protein homooligomerization	zf-C2H2
ENSMUSG00000018168	15.3055	0	11.638	0	0	0	0	20.6186	85.9001	90.2831	122.558	94.8322	144.432	112.454	81.848	109.429	83.2132	75.4204	5.94527	100.037	4.07265	3.88373e-09	Ikzf3	IKAROS family zinc finger 3 [Source:MGI Symbol;Acc:MGI:1342542]	-	-	-	-	GO:0005634//nucleus;GO:0005654//nucleoplasm;GO:0005737//cytoplasm;GO:0005829//cytosol	GO:0000977//RNA polymerase II transcription regulatory region sequence-specific DNA binding;GO:0000978//RNA polymerase II cis-regulatory region sequence-specific DNA binding;GO:0001228//DNA-binding transcription activator activity, RNA polymerase II-specific;GO:0003677//DNA binding;GO:0003700//DNA-binding transcription factor activity;GO:0005515//protein binding;GO:0042802//identical protein bind…	GO:0006357//regulation of transcription by RNA polymerase II;GO:0009617//response to bacterium;GO:0030183//B cell differentiation;GO:0030217//T cell differentiation;GO:0030888//regulation of B cell proliferation;GO:0042113//B cell activation;GO:0042981//regulation of apoptotic process;GO:0045577//regulation of B cell differentiation;GO:0045619//regulation of lymphocyte differentiation;GO:0045944/…	zf-C2H2
ENSMUSG00000018654	15.3055	0	11.638	0	0	0	0	20.6186	85.9001	90.2831	122.558	94.8322	144.432	112.454	81.848	109.429	83.2132	75.4204	5.94527	100.037	4.07265	3.88373e-09	Ikzf1	IKAROS family zinc finger 1 [Source:MGI Symbol;Acc:MGI:1342540]	-	-	-	-	GO:0005634//nucleus;GO:0005654//nucleoplasm;GO:0005721//pericentric heterochromatin;GO:0005829//cytosol;GO:0032991//protein-containing complex	GO:0000977//RNA polymerase II transcription regulatory region sequence-specific DNA binding;GO:0001227//DNA-binding transcription repressor activity, RNA polymerase II-specific;GO:0003677//DNA binding;GO:0019904//protein domain specific binding	GO:0000122//negative regulation of transcription by RNA polymerase II;GO:0030098//lymphocyte differentiation;GO:0030218//erythrocyte differentiation	zf-C2H2
ENSMUSG00000025997	15.3055	0	11.638	0	0	0	0	20.6186	85.9001	90.2831	122.558	94.8322	144.432	112.454	81.848	109.429	83.2132	75.4204	5.94527	100.037	4.07265	3.88373e-09	Ikzf2	IKAROS family zinc finger 2 [Source:MGI Symbol;Acc:MGI:1342541]	-	-	-	-	GO:0005634//nucleus	GO:0000978//RNA polymerase II cis-regulatory region sequence-specific DNA binding;GO:0003677//DNA binding;GO:0003700//DNA-binding transcription factor activity;GO:0042802//identical protein binding;GO:0046872//metal ion binding	GO:0006357//regulation of transcription by RNA polymerase II;GO:0045944//positive regulation of transcription by RNA polymerase II	zf-C2H2
ENSMUSG00000029322	14.5495	13.5729	12.6563	5.14362	13.5729	20.0899	13.5729	15.4253	174.158	133.729	282.122	226.746	334.018	224.557	161.307	232.75	254.672	240.776	13.5729	226.484	4.0606	2.29234e-08	Plac8	placenta-specific 8 [Source:MGI Symbol;Acc:MGI:2445289]	-	-	-	-	GO:0005634//nucleus	GO:0003682//chromatin binding;GO:0005515//protein binding	GO:0006366//transcription by RNA polymerase II;GO:0008284//positive regulation of cell population proliferation;GO:0009409//response to cold;GO:0040015//negative regulation of multicellular organism growth;GO:0042742//defense response to bacterium;GO:0043066//negative regulation of apoptotic process;GO:0045944//positive regulation of transcription by RNA polymerase II;GO:0050873//brown fat cell d…	--
ENSMUSG00000004707	0	0	0	0	0	0	0	6.97991	12.5512	15.4309	16.0948	12.8925	15.7487	15.6363	14.6979	16.7065	11.8782	11.8381	0.872489	14.3475	4.03952	5.01134e-10	Ly9	lymphocyte antigen 9 [Source:MGI Symbol;Acc:MGI:96885]	-	-	-	-	GO:0005886//plasma membrane;GO:0009897//external side of plasma membrane;GO:0009986//cell surface;GO:0016020//membrane	-	GO:0002250//adaptive immune response;GO:0002376//immune system process;GO:0007155//cell adhesion;GO:0032740//positive regulation of interleukin-17 production;GO:0042110//T cell activation;GO:0045087//innate immune response;GO:0072540//T-helper 17 cell lineage commitment	--
ENSMUSG00000062488	206.666	210.95	114.132	56.5708	43.1004	50.3323	32.5705	92.9236	1502	1322.6	1799.14	1852.6	1833.11	1706.99	1388.43	1766.09	1478.27	1614.51	100.906	1626.37	4.01058	4.23796e-13	Ifit3b	interferon-induced protein with tetratricopeptide repeats 3B [Source:MGI Symbol;Acc:MGI:3698419]	-	-	-	-	GO:0005737//cytoplasm;GO:0005739//mitochondrion;GO:0005829//cytosol	GO:0005515//protein binding;GO:0042802//identical protein binding	GO:0008285//negative regulation of cell population proliferation;GO:0009615//response to virus;GO:0043066//negative regulation of apoptotic process;GO:0051607//defense response to virus;GO:0140374//antiviral innate immune response	--
ENSMUSG00000061540	78.9556	12.846	6.28089	8.65782	5.0685	5.76279	17.4073	4.27967	259.945	479.215	292.007	192.4	136.367	186.676	432.255	329.44	254.487	232.146	17.4073	279.494	4.00505	5.52802e-06	Orm2	orosomucoid 2 [Source:MGI Symbol;Acc:MGI:97444]	-	-	-	-	GO:0005576//extracellular region;GO:0005615//extracellular space	GO:0036094//small molecule binding	GO:0002682//regulation of immune system process;GO:0006953//acute-phase response	--
ENSMUSG00000026343	0	6.04333	0	0	0	0	0	7.88566	27.9063	20.1669	24.2423	32.0416	42.4876	23.8163	20.1424	22.2781	23.5451	31.3319	1.74112	26.7958	3.94392	6.39908e-08	Gpr39	G protein-coupled receptor 39 [Source:MGI Symbol;Acc:MGI:1918361]	-	-	-	-	GO:0016020//membrane	GO:0004930//G protein-coupled receptor activity	GO:0007165//signal transduction;GO:0007186//G protein-coupled receptor signaling pathway	--
ENSMUSG00000047810	7.83187	0	0	6.92699	0	0	0	0	32.3684	26.0531	34.0076	23.7114	39.4268	32.7542	21.9703	22.7032	26.2184	19.4822	1.84486	27.8696	3.91711	1.77936e-08	Ccdc88b	coiled-coil domain containing 88B [Source:MGI Symbol;Acc:MGI:1925567]	-	-	-	-	GO:0005654//nucleoplasm;GO:0005737//cytoplasm;GO:0005783//endoplasmic reticulum;GO:0005794//Golgi apparatus;GO:0005813//centrosome;GO:0005829//cytosol;GO:0005856//cytoskeleton;GO:0016020//membrane	GO:0008017//microtubule binding;GO:0051959//dynein light intermediate chain binding	GO:0001819//positive regulation of cytokine production;GO:0030705//cytoskeleton-dependent intracellular transport;GO:0031122//cytoplasmic microtubule organization;GO:0042102//positive regulation of T cell proliferation;GO:0042832//defense response to protozoan;GO:0050870//positive regulation of T cell activation	--
ENSMUSG00000018167	0	0	0	13.2433	0	0	0	0	33.0883	22.8573	23.9531	20.6231	32.6944	23.9038	26.7332	21.3327	19.7323	20.1647	1.65541	24.5083	3.88801	2.64135e-08	Stard3	START domain containing 3 [Source:MGI Symbol;Acc:MGI:1929618]	Organismal Systems	Digestive system	ko04979//Cholesterol metabolism	K22291	GO:0005654//nucleoplasm;GO:0005737//cytoplasm;GO:0005739//mitochondrion;GO:0005768//endosome;GO:0005770//late endosome;GO:0005789//endoplasmic reticulum membrane;GO:0010008//endosome membrane;GO:0016020//membrane;GO:0031902//late endosome membrane;GO:0043231//intracellular membrane-bounded organelle;GO:0044232//organelle membrane contact site;GO:0140284//endoplasmic reticulum-endosome membrane co…	GO:0008289//lipid binding;GO:0015485//cholesterol binding;GO:0042803//protein homodimerization activity;GO:0120020//cholesterol transfer activity	GO:0006701//progesterone biosynthetic process;GO:0006869//lipid transport;GO:0030301//cholesterol transport;GO:0099044//vesicle tethering to endoplasmic reticulum;GO:0120009//intermembrane lipid transfer	--
ENSMUSG00000021067	0	0	0	0	0	5.49603	0	0	8.50621	15.5402	9.55247	11.0253	5.69674	7.91381	8.08362	11.1831	8.47092	9.55247	0.687004	9.55247	3.79748	6.30804e-07	Sav1	salvador family WW domain containing 1 [Source:MGI Symbol;Acc:MGI:1927144]	Environmental Information Processing;Environmental Information Processing	Signal transduction;Signal transduction	ko04390//Hippo signaling pathway;ko04392//Hippo signaling pathway - multiple species	K16686;K16686	GO:0005634//nucleus;GO:0005737//cytoplasm;GO:0005829//cytosol	GO:0005515//protein binding;GO:0042802//identical protein binding;GO:0060090//molecular adaptor activity	GO:0001942//hair follicle development;GO:0006915//apoptotic process;GO:0007165//signal transduction;GO:0008285//negative regulation of cell population proliferation;GO:0030216//keratinocyte differentiation;GO:0035329//hippo signaling;GO:0042127//regulation of cell population proliferation;GO:0043065//positive regulation of apoptotic process;GO:0045600//positive regulation of fat cell differentiat…	--
ENSMUSG00000045932	91.5555	102.216	60.9636	38.8444	45.4203	47.2717	72.2093	55.0872	856.43	714.434	1002.17	962.759	1054.86	931.942	731.765	944.92	791.158	882.056	64.1959	887.25	3.78879	9.43514e-13	Ifit2	interferon-induced protein with tetratricopeptide repeats 2 [Source:MGI Symbol;Acc:MGI:99449]	-	-	-	-	GO:0005737//cytoplasm;GO:0005783//endoplasmic reticulum	GO:0005515//protein binding	GO:0009615//response to virus;GO:0032091//negative regulation of protein binding;GO:0043065//positive regulation of apoptotic process;GO:0140374//antiviral innate immune response	--
ENSMUSG00000052270	0	0	11.6408	0	0	15.9931	0	0	52.2464	36.2338	49.7683	48.2801	72.945	47.3798	21.2405	61.1168	36.8227	48.5332	3.45424	47.4567	3.78017	4.57329e-07	Fpr2	formyl peptide receptor 2 [Source:MGI Symbol;Acc:MGI:1278319]	Organismal Systems;Human Diseases;Environmental Information Processing	Immune system;Infectious disease: bacterial;Signaling molecules and interaction	ko04613//Neutrophil extracellular trap formation;ko05150//Staphylococcus aureus infection;ko04080//Neuroactive ligand-receptor interaction	K04173;K04173;K04173	GO:0005737//cytoplasm;GO:0005886//plasma membrane;GO:0016020//membrane	GO:0001540//amyloid-beta binding;GO:0004875//complement receptor activity;GO:0004930//G protein-coupled receptor activity;GO:0004982//N-formyl peptide receptor activity;GO:0005124//scavenger receptor binding;GO:0038023//signaling receptor activity;GO:0050786//RAGE receptor binding	GO:0001934//positive regulation of protein phosphorylation;GO:0002430//complement receptor mediated signaling pathway;GO:0002768//immune response-regulating cell surface receptor signaling pathway;GO:0006935//chemotaxis;GO:0006954//inflammatory response;GO:0007165//signal transduction;GO:0007166//cell surface receptor signaling pathway;GO:0007186//G protein-coupled receptor signaling pathway;GO:0…	--
ENSMUSG00000039146	39.3464	48.6562	28.5963	23.9911	20.2606	20.1488	9.60909	14.3398	385.958	263.427	332.043	332.872	548.969	308.068	250.106	302.776	355.622	303.3	25.6185	338.314	3.7231	1.71148e-08	Ifi44l	interferon-induced protein 44 like [Source:MGI Symbol;Acc:MGI:95975]	-	-	-	-	-	-	-	--
ENSMUSG00000078921	165.537	157.903	68.8244	52.2272	39.5934	55.0378	31.2695	35.8901	857.579	776.501	1004.96	1015.77	1069.28	1015.21	742.761	1251.53	1181.85	1085.97	75.7854	1000.14	3.72214	6.85294e-11	Tgtp2	T cell specific GTPase 2 [Source:MGI Symbol;Acc:MGI:3710083]	-	-	-	-	GO:0005737//cytoplasm;GO:0005783//endoplasmic reticulum;GO:0005789//endoplasmic reticulum membrane;GO:0005794//Golgi apparatus;GO:0016020//membrane	GO:0000166//nucleotide binding;GO:0003924//GTPase activity;GO:0005525//GTP binding;GO:0016787//hydrolase activity	GO:0002376//immune system process;GO:0006952//defense response;GO:0006955//immune response;GO:0009615//response to virus;GO:0009617//response to bacterium;GO:0034341//response to interferon-gamma;GO:0035455//response to interferon-alpha;GO:0035458//cellular response to interferon-beta;GO:0042832//defense response to protozoan;GO:0045087//innate immune response	--
ENSMUSG00000078922	165.537	157.903	68.8244	52.2272	39.5934	55.0378	31.2695	35.8901	857.579	776.501	1004.96	1015.77	1069.28	1015.21	742.761	1251.53	1181.85	1085.97	75.7854	1000.14	3.72214	6.85294e-11	Tgtp1	T cell specific GTPase 1 [Source:MGI Symbol;Acc:MGI:98734]	-	-	-	-	GO:0005737//cytoplasm;GO:0005783//endoplasmic reticulum;GO:0005789//endoplasmic reticulum membrane;GO:0005794//Golgi apparatus;GO:0016020//membrane	GO:0000166//nucleotide binding;GO:0003924//GTPase activity;GO:0005525//GTP binding;GO:0016787//hydrolase activity	GO:0002376//immune system process;GO:0006952//defense response;GO:0006955//immune response;GO:0009615//response to virus;GO:0009617//response to bacterium;GO:0034341//response to interferon-gamma;GO:0035455//response to interferon-alpha;GO:0035458//cellular response to interferon-beta;GO:0042832//defense response to protozoan;GO:0045087//innate immune response	--
ENSMUSG00000035357	0	0	0	0	0	0	6.58623	0	8.91623	12.0276	10.7492	9.25934	19.2562	11.7769	10.7492	6.12619	7.88178	10.7492	0.823279	10.7492	3.7067	3.72795e-06	Pdzrn3	PDZ domain containing RING finger 3 [Source:MGI Symbol;Acc:MGI:1933157]	-	-	-	-	GO:0005737//cytoplasm;GO:0031594//neuromuscular junction;GO:0045202//synapse	GO:0004842//ubiquitin-protein transferase activity;GO:0005515//protein binding;GO:0008270//zinc ion binding;GO:0016740//transferase activity;GO:0046872//metal ion binding;GO:0061630//ubiquitin protein ligase activity	GO:0007528//neuromuscular junction development;GO:0016567//protein ubiquitination	--
ENSMUSG00000036218	0	0	0	0	0	0	6.58623	0	8.91623	12.0276	10.7492	9.25934	19.2562	11.7769	10.7492	6.12619	7.88178	10.7492	0.823279	10.7492	3.7067	3.72795e-06	Pdzrn4	PDZ domain containing RING finger 4 [Source:MGI Symbol;Acc:MGI:3056996]	-	-	-	-	GO:0005575//cellular_component	GO:0005515//protein binding;GO:0046872//metal ion binding	-	--
ENSMUSG00000028600	0	3.76986	0	0	1.02132	0	0	0	7.64326	7.64326	7.64326	7.64326	7.64326	5.7062	7.32601	6.96627	9.1759	9.04193	0.598897	7.64326	3.67381	6.6775e-10	Podn	podocan [Source:MGI Symbol;Acc:MGI:2674939]	-	-	-	-	GO:0005576//extracellular region;GO:0005615//extracellular space;GO:0005737//cytoplasm	GO:0005515//protein binding;GO:0005518//collagen binding	GO:0008285//negative regulation of cell population proliferation;GO:0030336//negative regulation of cell migration	--
ENSMUSG00000064289	0	0	0	0	0	0	0	3.21554	9.76257	7.38582	4.50208	5.59429	4.72951	2.4941	5.06121	5.47433	4.20279	1.40543	0.401942	5.06121	3.65442	9.61303e-05	Tank	TRAF family member-associated Nf-kappa B activator [Source:MGI Symbol;Acc:MGI:107676]	Human Diseases;Human Diseases;Human Diseases;Organismal Systems;Cellular Processes;Organismal Systems	Neurodegenerative disease;Neurodegenerative disease;Cardiovascular disease;Immune system;Transport and catabolism;Immune system	ko05022//Pathways of neurodegeneration - multiple diseases;ko05014//Amyotrophic lateral sclerosis;ko05417//Lipid and atherosclerosis;ko04621//NOD-like receptor signaling pathway;ko04140//Autophagy - animal;ko04622//RIG-I-like receptor signaling pathway	K12650;K12650;K12650;K12650;K12650;K12650	GO:0005737//cytoplasm;GO:0005829//cytosol;GO:0032991//protein-containing complex	GO:0004843//thiol-dependent deubiquitinase;GO:0005515//protein binding;GO:0031625//ubiquitin protein ligase binding;GO:0035800//deubiquitinase activator activity;GO:0046872//metal ion binding;GO:0060090//molecular adaptor activity	GO:0006974//cellular response to DNA damage stimulus;GO:0007249//I-kappaB kinase/NF-kappaB signaling;GO:0032481//positive regulation of type I interferon production;GO:0043124//negative regulation of I-kappaB kinase/NF-kappaB signaling;GO:0071347//cellular response to interleukin-1;GO:0071356//cellular response to tumor necrosis factor;GO:0071479//cellular response to ionizing radiation;GO:190300…	--
ENSMUSG00000030263	0	0	0	0	17.455	0	0	0	26.0034	22.512	33.4766	26.0998	38.6737	23.9774	26.9634	23.094	26.0359	17.6133	2.18188	26.4449	3.59935	2.43841e-07	Irag2	inositol 1,4,5-triphosphate receptor associated 2 [Source:MGI Symbol;Acc:MGI:108424]	-	-	-	-	GO:0005737//cytoplasm;GO:0016020//membrane	-	-	--
ENSMUSG00000034459	322.686	491.481	131.688	80.4382	51.66	66.0579	49.3222	50.341	1695.55	1535.61	1986.37	2015.97	2103.45	1814.19	1588.24	1845.77	1692.94	1820.45	155.459	1809.85	3.54126	1.18857e-12	Ifit1	interferon-induced protein with tetratricopeptide repeats 1 [Source:MGI Symbol;Acc:MGI:99450]	Human Diseases	Infectious disease: viral	ko05160//Hepatitis C	K14217	GO:0005737//cytoplasm;GO:0005829//cytosol	GO:0003723//RNA binding;GO:0005515//protein binding	GO:0002376//immune system process;GO:0009615//response to virus;GO:0009617//response to bacterium;GO:0035457//cellular response to interferon-alpha;GO:0035458//cellular response to interferon-beta;GO:0045087//innate immune response;GO:0051607//defense response to virus	--
ENSMUSG00000022667	5.56925	0	0	0	0	0	0	3.74755	18.4544	6.84056	14.6295	13.4026	16.3917	12.2938	14.1249	13.1265	15.7408	9.02132	1.1646	13.4026	3.52461	1.75276e-07	Cd200r1	CD200 receptor 1 [Source:MGI Symbol;Acc:MGI:1889024]	Human Diseases	Infectious disease: viral	ko05167//Kaposi sarcoma-associated herpesvirus infection	K21668	GO:0005886//plasma membrane;GO:0009897//external side of plasma membrane;GO:0009986//cell surface;GO:0016020//membrane;GO:0043235//receptor complex;GO:0110165//cellular anatomical entity	GO:0005515//protein binding;GO:0038023//signaling receptor activity;GO:0086080//protein binding involved in heterotypic cell-cell adhesion	GO:0032715//negative regulation of interleukin-6 production;GO:0034113//heterotypic cell-cell adhesion;GO:0150077//regulation of neuroinflammatory response;GO:0150079//negative regulation of neuroinflammatory response;GO:1901215//negative regulation of neuron death;GO:1905522//negative regulation of macrophage migration;GO:2000405//negative regulation of T cell migration	--
ENSMUSG00000090176	5.56925	0	0	0	0	0	0	3.74755	18.4544	6.84056	14.6295	13.4026	16.3917	12.2938	14.1249	13.1265	15.7408	9.02132	1.1646	13.4026	3.52461	1.75276e-07	Cd200r2	Cd200 receptor 2 [Source:MGI Symbol;Acc:MGI:3042847]	Human Diseases	Infectious disease: viral	ko05167//Kaposi sarcoma-associated herpesvirus infection	K21668	GO:0005886//plasma membrane;GO:0009897//external side of plasma membrane;GO:0009986//cell surface;GO:0016020//membrane;GO:0110165//cellular anatomical entity	GO:0005515//protein binding;GO:0038023//signaling receptor activity	GO:0150077//regulation of neuroinflammatory response	--
ENSMUSG00000046688	0	0	15.7097	0	0	0	0	0	24.425	13.436	22.3601	23.9606	30.539	33.66	17.4744	18.0049	25.7231	15.2212	1.96371	22.4804	3.51702	2.73676e-06	Tifa	TRAF-interacting protein with forkhead-associated domain [Source:MGI Symbol;Acc:MGI:2182965]	-	-	-	-	GO:0005737//cytoplasm	GO:0005515//protein binding	GO:0002376//immune system process;GO:0002753//cytoplasmic pattern recognition receptor signaling pathway;GO:0007249//I-kappaB kinase/NF-kappaB signaling;GO:0043123//positive regulation of I-kappaB kinase/NF-kappaB signaling;GO:0045087//innate immune response;GO:0051260//protein homooligomerization	--
ENSMUSG00000021423	0	0	34.2545	0	0	0	0	8.70838	74.0153	52.9688	52.2228	54.4309	85.8685	58.1161	41.573	63.2562	69.0247	45.3648	5.37037	59.6841	3.47425	1.44292e-07	Ly86	lymphocyte antigen 86 [Source:MGI Symbol;Acc:MGI:1321404]	-	-	-	-	GO:0005576//extracellular region;GO:0005615//extracellular space	GO:0005515//protein binding	GO:0002376//immune system process;GO:0006954//inflammatory response;GO:0006955//immune response;GO:0031663//lipopolysaccharide-mediated signaling pathway;GO:0031666//positive regulation of lipopolysaccharide-mediated signaling pathway;GO:0045087//innate immune response	--
ENSMUSG00000091705	43.8143	53.8309	31.791	25.7864	21.6647	26.7067	19.6299	11.667	291.985	301.582	382.704	310.376	398.755	273.602	275.56	332.484	263.987	298.581	29.3614	312.962	3.41399	1.26676e-11	H2-Q2	histocompatibility 2, Q region locus 2 [Source:MGI Symbol;Acc:MGI:95931]	Cellular Processes;Human Diseases;Human Diseases;Human Diseases;Human Diseases;Human Diseases;Human Diseases;Cellular Processes;Human Diseases;Human Diseases;Cellular Processes;Environmental Information Processing;Human Diseases;Organismal Systems;Human Diseases;Human Diseases;Human Diseases;Human Diseases	Transport and catabolism;Infectious disease: viral;Infectious disease: viral;Infectious disease: viral;Cancer: overview;Infectious disease: viral;Infectious disease: viral;Transport and catabolism;Infectious disease: viral;Infectious disease: viral;Cell growth and death;Signaling molecules and interaction;Cardiovascular disease;Immune system;Endocrine and metabolic disease;Immune disease;Immune d…	ko04144//Endocytosis;ko05165//Human papillomavirus infection;ko05163//Human cytomegalovirus infection;ko05170//Human immunodeficiency virus 1 infection;ko05203//Viral carcinogenesis;ko05168//Herpes simplex virus 1 infection;ko05169//Epstein-Barr virus infection;ko04145//Phagosome;ko05167//Kaposi sarcoma-associated herpesvirus infection;ko05166//Human T-cell leukemia virus 1 infection;ko04218//Cel…	K06751;K06751;K06751;K06751;K06751;K06751;K06751;K06751;K06751;K06751;K06751;K06751;K06751;K06751;K06751;K06751;K06751;K06751	GO:0000139//Golgi membrane;GO:0005615//extracellular space;GO:0005765//lysosomal membrane;GO:0005769//early endosome;GO:0005783//endoplasmic reticulum;GO:0005794//Golgi apparatus;GO:0005797//Golgi medial cisterna;GO:0005886//plasma membrane;GO:0009897//external side of plasma membrane;GO:0009986//cell surface;GO:0016020//membrane;GO:0030670//phagocytic vesicle membrane;GO:0031901//early endosome …	GO:0005102//signaling receptor binding;GO:0030881//beta-2-microglobulin binding;GO:0042288//MHC class I protein binding;GO:0042605//peptide antigen binding;GO:0042608//T cell receptor binding;GO:0042610//CD8 receptor binding;GO:0042802//identical protein binding;GO:0042803//protein homodimerization activity;GO:0046703//natural killer cell lectin-like receptor binding;GO:0046977//TAP binding;GO:00…	GO:0001916//positive regulation of T cell mediated cytotoxicity;GO:0002476//antigen processing and presentation of endogenous peptide antigen via MHC class Ib;GO:0002486//antigen processing and presentation of endogenous peptide antigen via MHC class I via ER pathway, TAP-independent;GO:0006955//immune response;GO:0007565//female pregnancy;GO:0019882//antigen processing and presentation;GO:003526…	--
ENSMUSG00000048865	0	0	8.16109	0	0	13.5248	0	0	25.3891	26.9931	28.4571	21.6943	36.3904	30.7961	20.9975	25.9685	29.7478	21.7983	2.71073	26.8232	3.30673	2.09093e-08	Arhgap30	Rho GTPase activating protein 30 [Source:MGI Symbol;Acc:MGI:2684948]	-	-	-	-	GO:0043231//intracellular membrane-bounded organelle	-	GO:0007165//signal transduction	--
ENSMUSG00000074417	1.58256	2.92823	4.04857	2.92823	2.92823	2.92823	1.62857	4.45322	28.5521	15.6926	30.4253	34.387	52.0419	33.4191	16.9475	11.3947	29.7973	23.1334	2.92823	27.5791	3.23547	2.18478e-05	Pira12	paired-Ig-like receptor A12 [Source:MGI Symbol;Acc:MGI:3709645]	Organismal Systems;Organismal Systems	Development and regeneration;Immune system	ko04380//Osteoclast differentiation;ko04662//B cell receptor signaling pathway	K06512;K06512	GO:0005886//plasma membrane;GO:0032998//Fc-epsilon receptor I complex	GO:0001791//IgM binding;GO:0005102//signaling receptor binding;GO:0015026//coreceptor activity;GO:0032396//inhibitory MHC class I receptor activity	GO:0019221//cytokine-mediated signaling pathway;GO:0045671//negative regulation of osteoclast differentiation	--
ENSMUSG00000040264	379.899	343.567	283.26	246.905	221.758	203.736	203.495	189.664	2207.28	2029.1	2751.02	2235.06	2778.8	2425.63	2208.9	2708.81	2725.37	2308.38	259.035	2437.84	3.23438	3.32111e-13	Gbp2b	guanylate binding protein 2b [Source:MGI Symbol;Acc:MGI:95666]	Organismal Systems	Immune system	ko04621//NOD-like receptor signaling pathway	K20897	GO:0031410//cytoplasmic vesicle	GO:0003924//GTPase activity;GO:0005525//GTP binding	GO:0009617//response to bacterium;GO:0071346//cellular response to interferon-gamma	--
ENSMUSG00000037548	0	0	9.30232	9.44747	0	0	0	5.26192	30.6722	20.8729	36.2578	14.588	41.493	32.106	23.8964	20.1648	36.695	18.7275	3.00146	27.5474	3.19818	2.99003e-06	H2-DMb2	histocompatibility 2, class II, locus Mb2 [Source:MGI Symbol;Acc:MGI:95923]	Human Diseases;Human Diseases;Cellular Processes;Human Diseases;Human Diseases;Human Diseases;Human Diseases;Human Diseases;Environmental Information Processing;Human Diseases;Organismal Systems;Organismal Systems;Human Diseases;Human Diseases;Organismal Systems;Organismal Systems;Human Diseases;Human Diseases;Human Diseases;Human Diseases;Human Diseases;Human Diseases;Organismal Systems;Human Di…	Infectious disease: viral;Infectious disease: viral;Transport and catabolism;Infectious disease: viral;Infectious disease: bacterial;Immune disease;Infectious disease: viral;Infectious disease: parasitic;Signaling molecules and interaction;Cardiovascular disease;Immune system;Immune system;Infectious disease: parasitic;Infectious disease: bacterial;Immune system;Immune system;Immune disease;Endoc…	ko05168//Herpes simplex virus 1 infection;ko05169//Epstein-Barr virus infection;ko04145//Phagosome;ko05166//Human T-cell leukemia virus 1 infection;ko05152//Tuberculosis;ko05322//Systemic lupus erythematosus;ko05164//Influenza A;ko05145//Toxoplasmosis;ko04514//Cell adhesion molecules;ko05416//Viral myocarditis;ko04659//Th17 cell differentiation;ko04612//Antigen processing and presentation;ko05140…	K06752;K06752;K06752;K06752;K06752;K06752;K06752;K06752;K06752;K06752;K06752;K06752;K06752;K06752;K06752;K06752;K06752;K06752;K06752;K06752;K06752;K06752;K06752;K06752	GO:0005764//lysosome;GO:0005765//lysosomal membrane;GO:0005770//late endosome;GO:0005771//multivesicular body;GO:0010008//endosome membrane;GO:0016020//membrane;GO:0031902//late endosome membrane;GO:0042613//MHC class II protein complex;GO:0043231//intracellular membrane-bounded organelle	GO:0005515//protein binding;GO:0023026//MHC class II protein complex binding	GO:0002250//adaptive immune response;GO:0002376//immune system process;GO:0002399//MHC class II protein complex assembly;GO:0002503//peptide antigen assembly with MHC class II protein complex;GO:0002504//antigen processing and presentation of peptide or polysaccharide antigen via MHC class II;GO:0006955//immune response;GO:0019882//antigen processing and presentation;GO:0019886//antigen processin…	--
ENSMUSG00000079547	0	0	9.30232	9.44747	0	0	0	5.26192	30.6722	20.8729	36.2578	14.588	41.493	32.106	23.8964	20.1648	36.695	18.7275	3.00146	27.5474	3.19818	2.99003e-06	H2-DMb1	histocompatibility 2, class II, locus Mb1 [Source:MGI Symbol;Acc:MGI:95922]	Human Diseases;Human Diseases;Cellular Processes;Human Diseases;Human Diseases;Human Diseases;Human Diseases;Human Diseases;Environmental Information Processing;Human Diseases;Organismal Systems;Organismal Systems;Human Diseases;Human Diseases;Organismal Systems;Organismal Systems;Human Diseases;Human Diseases;Human Diseases;Human Diseases;Human Diseases;Human Diseases;Organismal Systems;Human Di…	Infectious disease: viral;Infectious disease: viral;Transport and catabolism;Infectious disease: viral;Infectious disease: bacterial;Immune disease;Infectious disease: viral;Infectious disease: parasitic;Signaling molecules and interaction;Cardiovascular disease;Immune system;Immune system;Infectious disease: parasitic;Infectious disease: bacterial;Immune system;Immune system;Immune disease;Endoc…	ko05168//Herpes simplex virus 1 infection;ko05169//Epstein-Barr virus infection;ko04145//Phagosome;ko05166//Human T-cell leukemia virus 1 infection;ko05152//Tuberculosis;ko05322//Systemic lupus erythematosus;ko05164//Influenza A;ko05145//Toxoplasmosis;ko04514//Cell adhesion molecules;ko05416//Viral myocarditis;ko04659//Th17 cell differentiation;ko04612//Antigen processing and presentation;ko05140…	K06752;K06752;K06752;K06752;K06752;K06752;K06752;K06752;K06752;K06752;K06752;K06752;K06752;K06752;K06752;K06752;K06752;K06752;K06752;K06752;K06752;K06752;K06752;K06752	GO:0016020//membrane;GO:0042613//MHC class II protein complex	-	GO:0002250//adaptive immune response;GO:0002376//immune system process;GO:0002504//antigen processing and presentation of peptide or polysaccharide antigen via MHC class II;GO:0006955//immune response;GO:0019882//antigen processing and presentation;GO:0019886//antigen processing and presentation of exogenous peptide antigen via MHC class II	--
ENSMUSG00000079339	67.5725	84.4696	36.6902	25.0844	5.1447	7.66106	32.9467	4.00452	265.345	355.165	320.252	249.708	242.316	269.623	297.539	314.13	251.626	359.81	32.9467	292.552	3.15048	1.43884e-10	Ifit1bl1	interferon induced protein with tetratricpeptide repeats 1B like 1 [Source:MGI Symbol;Acc:MGI:3650685]	Human Diseases	Infectious disease: viral	ko05160//Hepatitis C	K14217	GO:0005737//cytoplasm;GO:0005829//cytosol	GO:0003723//RNA binding;GO:0005515//protein binding	GO:0051607//defense response to virus	--
ENSMUSG00000006599	0	4.05613	0	0	2.95115	0	0	0	7.01313	8.01841	7.75193	5.30801	11.6005	9.06025	7.75193	7.8967	9.77593	3.34252	0.875909	7.75193	3.1457	2.29158e-06	Gtf2h1	general transcription factor II H, polypeptide 1 [Source:MGI Symbol;Acc:MGI:1277216]	Human Diseases;Genetic Information Processing;Genetic Information Processing	Cancer: overview;Replication and repair;Transcription	ko05203//Viral carcinogenesis;ko03420//Nucleotide excision repair;ko03022//Basal transcription factors	K03141;K03141;K03141	GO:0000439//transcription factor TFIIH core complex;GO:0005634//nucleus;GO:0005654//nucleoplasm;GO:0005675//transcription factor TFIIH holo complex	GO:0003682//chromatin binding;GO:0046966//thyroid hormone receptor binding	GO:0006289//nucleotide-excision repair;GO:0006351//transcription, DNA-templated;GO:0006366//transcription by RNA polymerase II;GO:0045893//positive regulation of transcription, DNA-templated	--
ENSMUSG00000041827	11.9411	14.2979	10.2983	9.93737	8.24015	7.47967	11.6031	9.79968	87.0123	76.4388	104.208	99.2624	104.199	89.0221	82.5549	88.208	78.4971	82.7441	10.4497	89.2147	3.09383	3.10054e-13	Oasl1	2'-5' oligoadenylate synthetase-like 1 [Source:MGI Symbol;Acc:MGI:2180849]	Human Diseases	Infectious disease: viral	ko05165//Human papillomavirus infection	K14608	GO:0005634//nucleus;GO:0005654//nucleoplasm;GO:0005730//nucleolus;GO:0005737//cytoplasm;GO:0005829//cytosol;GO:0016020//membrane	GO:0003677//DNA binding;GO:0003723//RNA binding;GO:0003725//double-stranded RNA binding;GO:0005515//protein binding;GO:0016779//nucleotidyltransferase activity	GO:0002376//immune system process;GO:0009615//response to virus;GO:0045071//negative regulation of viral genome replication;GO:0045087//innate immune response;GO:0051607//defense response to virus;GO:0060700//regulation of ribonuclease activity;GO:0070106//interleukin-27-mediated signaling pathway;GO:1900246//positive regulation of RIG-I signaling pathway	--
ENSMUSG00000069874	134.999	170.555	60.164	32.42	34.5475	39.5245	17.5	24.419	475.318	458.248	599.726	503.946	632.269	578.482	496.419	635.814	504.711	530.536	64.2662	541.547	3.07495	2.11706e-11	Irgm2	immunity-related GTPase family M member 2 [Source:MGI Symbol;Acc:MGI:1926262]	Human Diseases	Infectious disease: parasitic	ko05145//Toxoplasmosis	K14139	GO:0000139//Golgi membrane;GO:0000421//autophagosome membrane;GO:0005737//cytoplasm;GO:0005739//mitochondrion;GO:0005774//vacuolar membrane;GO:0005789//endoplasmic reticulum membrane;GO:0005794//Golgi apparatus;GO:0005829//cytosol;GO:0016020//membrane;GO:0030659//cytoplasmic vesicle membrane;GO:0031410//cytoplasmic vesicle	GO:0000166//nucleotide binding;GO:0003924//GTPase activity;GO:0003925//G protein activity;GO:0005525//GTP binding;GO:0016787//hydrolase activity;GO:0019901//protein kinase binding;GO:0030674//protein-macromolecule adaptor activity;GO:0043539//protein serine/threonine kinase activator activity;GO:0050700//CARD domain binding;GO:0051434//BH3 domain binding;GO:1901612//cardiolipin binding	GO:0000045//autophagosome assembly;GO:0001934//positive regulation of protein phosphorylation;GO:0002376//immune system process;GO:0006952//defense response;GO:0009617//response to bacterium;GO:0010508//positive regulation of autophagy;GO:0010800//positive regulation of peptidyl-threonine phosphorylation;GO:0031640//killing of cells of other organism;GO:0031648//protein destabilization;GO:0032480…	--
ENSMUSG00000048852	68.4697	66.5315	43.2907	35.1297	31.8631	27.2162	30.3947	41.6825	276.456	287.02	325.422	403.515	397.038	356.616	252.569	400.168	470.487	390.139	43.0723	355.943	3.04681	1.16124e-09	Gm12185	predicted gene 12185 [Source:MGI Symbol;Acc:MGI:3652173]	-	-	-	-	GO:0005789//endoplasmic reticulum membrane;GO:0016020//membrane	GO:0003924//GTPase activity;GO:0005525//GTP binding	GO:0006952//defense response;GO:0035458//cellular response to interferon-beta	--
ENSMUSG00000002204	0	0	0	0	0	42.9577	0	44.0072	108.331	82.8426	96.0376	104.287	127.612	82.0297	69.5621	68.6441	69.2276	88.9712	10.8706	89.7545	3.04555	2.85815e-07	Napsa	napsin A aspartic peptidase [Source:MGI Symbol;Acc:MGI:109365]	Cellular Processes	Transport and catabolism	ko04142//Lysosome	K08565	GO:0005576//extracellular region;GO:0005615//extracellular space;GO:0005764//lysosome;GO:0097208//alveolar lamellar body	GO:0004175//endopeptidase activity;GO:0004190//aspartic-type endopeptidase activity;GO:0008233//peptidase activity;GO:0016787//hydrolase activity	GO:0006508//proteolysis;GO:0033619//membrane protein proteolysis;GO:0043129//surfactant homeostasis	--
ENSMUSG00000042351	0	0	10.2513	0	0	0	0	22.4468	34.5192	28.716	36.8982	38.1686	39.1821	36.5271	18.6894	30.3677	37.2173	33.9285	4.08727	33.4214	3.03156	1.97308e-07	Grap2	GRB2-related adaptor protein 2 [Source:MGI Symbol;Acc:MGI:1333842]	Organismal Systems	Immune system	ko04660//T cell receptor signaling pathway	K07366	GO:0005634//nucleus;GO:0005654//nucleoplasm;GO:0005737//cytoplasm;GO:0005768//endosome;GO:0005829//cytosol;GO:0005886//plasma membrane	GO:0001784//phosphotyrosine residue binding;GO:0005515//protein binding	GO:0007165//signal transduction;GO:0043408//regulation of MAPK cascade	--
ENSMUSG00000016496	35.6715	38.2371	21.9058	16.7617	14.0948	22.3493	14.4003	15.3742	153.144	137.905	184.005	189.523	210.874	212.748	149.254	202.967	166.757	183.1	22.3493	179.028	3.00188	3.21492e-11	Cd274	CD274 antigen [Source:MGI Symbol;Acc:MGI:1926446]	Environmental Information Processing;Human Diseases	Signaling molecules and interaction;Cancer: overview	ko04514//Cell adhesion molecules;ko05235//PD-L1 expression and PD-1 checkpoint pathway in cancer	K06745;K06745	GO:0005654//nucleoplasm;GO:0005768//endosome;GO:0005886//plasma membrane;GO:0009897//external side of plasma membrane;GO:0009986//cell surface;GO:0015629//actin cytoskeleton;GO:0016020//membrane;GO:0031901//early endosome membrane;GO:0055038//recycling endosome membrane;GO:0070062//extracellular exosome	GO:0005515//protein binding	GO:0002250//adaptive immune response;GO:0002376//immune system process;GO:0002845//positive regulation of tolerance induction to tumor cell;GO:0006955//immune response;GO:0007165//signal transduction;GO:0007166//cell surface receptor signaling pathway;GO:0030335//positive regulation of cell migration;GO:0031295//T cell costimulation;GO:0032689//negative regulation of interferon-gamma production;G…	--
ENSMUSG00000026542	333.906	173.598	268.984	136.978	105.243	157.681	100.289	76.4913	859.568	1556.88	1041.07	1051.48	1060.51	1154.71	1992.88	1744.12	1568.27	1430.51	169.146	1346	2.99233	1.54625e-07	Apcs	amyloid P component, serum [Source:MGI Symbol;Acc:MGI:98229]	-	-	-	-	GO:0005576//extracellular region;GO:0005615//extracellular space;GO:0032991//protein-containing complex	GO:0001849//complement component C1q complex binding;GO:0005509//calcium ion binding;GO:0030246//carbohydrate binding;GO:0042802//identical protein binding;GO:0046790//virion binding;GO:0046872//metal ion binding	GO:0044869//negative regulation by host of viral exo-alpha-sialidase activity;GO:0044871//negative regulation by host of viral glycoprotein metabolic process;GO:0045087//innate immune response;GO:0045656//negative regulation of monocyte differentiation;GO:0046597//negative regulation of viral entry into host cell;GO:0048525//negative regulation of viral process;GO:0065003//protein-containing comp…	--
ENSMUSG00000052776	21.8238	17.1614	20.0217	12.4327	21.8238	21.8238	21.8238	37.6795	160.997	169.178	236.769	152.517	204.308	147.307	110.77	139.683	182.918	208.14	21.8238	171.259	2.9722	6.47668e-09	Oas1a	2'-5' oligoadenylate synthetase 1A [Source:MGI Symbol;Acc:MGI:2180860]	Human Diseases;Human Diseases;Human Diseases;Organismal Systems;Human Diseases;Human Diseases;Human Diseases	Infectious disease: viral;Infectious disease: viral;Infectious disease: viral;Immune system;Infectious disease: viral;Infectious disease: viral;Infectious disease: viral	ko05171//Coronavirus disease - COVID-19;ko05168//Herpes simplex virus 1 infection;ko05169//Epstein-Barr virus infection;ko04621//NOD-like receptor signaling pathway;ko05164//Influenza A;ko05160//Hepatitis C;ko05162//Measles	K14216;K14216;K14216;K14216;K14216;K14216;K14216	GO:0005634//nucleus;GO:0005654//nucleoplasm;GO:0005737//cytoplasm;GO:0005739//mitochondrion;GO:0005783//endoplasmic reticulum;GO:0005829//cytosol;GO:0005840//ribosome;GO:0016020//membrane;GO:0043231//intracellular membrane-bounded organelle	GO:0000166//nucleotide binding;GO:0001730//2'-5'-oligoadenylate synthetase activity;GO:0003723//RNA binding;GO:0003725//double-stranded RNA binding;GO:0005515//protein binding;GO:0005524//ATP binding;GO:0016740//transferase activity;GO:0016779//nucleotidyltransferase activity;GO:0046872//metal ion binding	GO:0002376//immune system process;GO:0006006//glucose metabolic process;GO:0006164//purine nucleotide biosynthetic process;GO:0009615//response to virus;GO:0032728//positive regulation of interferon-beta production;GO:0032760//positive regulation of tumor necrosis factor production;GO:0034138//toll-like receptor 3 signaling pathway;GO:0034142//toll-like receptor 4 signaling pathway;GO:0035457//ce…	--
ENSMUSG00000015947	41.9069	31.2018	36.5946	17.1233	15.7383	16.5391	18.7758	31.8679	222.939	167.688	245.444	202.13	319.236	215.948	160.85	166.351	187.111	164.893	26.2185	205.259	2.96879	2.62823e-08	Fcgr1	Fc receptor, IgG, high affinity I [Source:MGI Symbol;Acc:MGI:95498]	Organismal Systems;Cellular Processes;Human Diseases;Human Diseases;Organismal Systems;Organismal Systems;Human Diseases;Human Diseases;Human Diseases;Human Diseases;Organismal Systems	Immune system;Transport and catabolism;Infectious disease: bacterial;Immune disease;Immune system;Development and regeneration;Cancer: overview;Infectious disease: parasitic;Infectious disease: bacterial;Cancer: specific types;Immune system	ko04613//Neutrophil extracellular trap formation;ko04145//Phagosome;ko05152//Tuberculosis;ko05322//Systemic lupus erythematosus;ko04666//Fc gamma R-mediated phagocytosis;ko04380//Osteoclast differentiation;ko05202//Transcriptional misregulation in cancer;ko05140//Leishmaniasis;ko05150//Staphylococcus aureus infection;ko05221//Acute myeloid leukemia;ko04640//Hematopoietic cell lineage	K06498;K06498;K06498;K06498;K06498;K06498;K06498;K06498;K06498;K06498;K06498	GO:0005886//plasma membrane;GO:0009897//external side of plasma membrane;GO:0016020//membrane;GO:0045121//membrane raft	GO:0004888//transmembrane signaling receptor activity;GO:0019770//IgG receptor activity;GO:0019771//high-affinity IgG receptor activity;GO:0019864//IgG binding;GO:0031774//leukotriene receptor binding	GO:0001788//antibody-dependent cellular cytotoxicity;GO:0001798//positive regulation of type IIa hypersensitivity;GO:0001805//positive regulation of type III hypersensitivity;GO:0002376//immune system process;GO:0006898//receptor-mediated endocytosis;GO:0006910//phagocytosis, recognition;GO:0006911//phagocytosis, engulfment;GO:0007166//cell surface receptor signaling pathway;GO:0009617//response …	--
ENSMUSG00000024308	467.238	372.821	209.983	128.847	102.148	111.111	75.7698	104.47	1342.93	1195.88	1633.48	1671.42	1901.64	1510.08	1424.63	1549.53	1596.01	1445.19	196.549	1527.08	2.95782	2.69512e-11	Tapbp	TAP binding protein [Source:MGI Symbol;Acc:MGI:1201689]	Human Diseases;Human Diseases;Human Diseases;Human Diseases;Organismal Systems	Infectious disease: viral;Infectious disease: viral;Infectious disease: viral;Infectious disease: viral;Immune system	ko05163//Human cytomegalovirus infection;ko05170//Human immunodeficiency virus 1 infection;ko05168//Herpes simplex virus 1 infection;ko05169//Epstein-Barr virus infection;ko04612//Antigen processing and presentation	K08058;K08058;K08058;K08058;K08058	GO:0000139//Golgi membrane;GO:0005783//endoplasmic reticulum;GO:0005789//endoplasmic reticulum membrane;GO:0005886//plasma membrane;GO:0016020//membrane;GO:0030670//phagocytic vesicle membrane;GO:0042824//MHC class I peptide loading complex;GO:0061779//Tapasin-ERp57 complex	GO:0005515//protein binding;GO:0046978//TAP1 binding;GO:0046979//TAP2 binding;GO:0060090//molecular adaptor activity;GO:0062061//TAP complex binding	GO:0002397//MHC class I protein complex assembly;GO:0002398//MHC class Ib protein complex assembly;GO:0002479//antigen processing and presentation of exogenous peptide antigen via MHC class I, TAP-dependent;GO:0002502//peptide antigen assembly with MHC class I protein complex;GO:0006952//defense response;GO:0010468//regulation of gene expression;GO:0019885//antigen processing and presentation of …	--
ENSMUSG00000073409	25.7979	8.63497	0	0	0	0	0	0	36.6247	31.5287	38.8855	30.5649	42.6658	15.2772	30.3668	38.4393	30.9991	36.6255	4.30411	33.1978	2.9473	1.72727e-06	H2-Q6	histocompatibility 2, Q region locus 6 [Source:MGI Symbol;Acc:MGI:95935]	Cellular Processes;Human Diseases;Human Diseases;Human Diseases;Human Diseases;Human Diseases;Human Diseases;Cellular Processes;Human Diseases;Human Diseases;Cellular Processes;Environmental Information Processing;Human Diseases;Organismal Systems;Human Diseases;Human Diseases;Human Diseases;Human Diseases	Transport and catabolism;Infectious disease: viral;Infectious disease: viral;Infectious disease: viral;Cancer: overview;Infectious disease: viral;Infectious disease: viral;Transport and catabolism;Infectious disease: viral;Infectious disease: viral;Cell growth and death;Signaling molecules and interaction;Cardiovascular disease;Immune system;Endocrine and metabolic disease;Immune disease;Immune d…	ko04144//Endocytosis;ko05165//Human papillomavirus infection;ko05163//Human cytomegalovirus infection;ko05170//Human immunodeficiency virus 1 infection;ko05203//Viral carcinogenesis;ko05168//Herpes simplex virus 1 infection;ko05169//Epstein-Barr virus infection;ko04145//Phagosome;ko05167//Kaposi sarcoma-associated herpesvirus infection;ko05166//Human T-cell leukemia virus 1 infection;ko04218//Cel…	K06751;K06751;K06751;K06751;K06751;K06751;K06751;K06751;K06751;K06751;K06751;K06751;K06751;K06751;K06751;K06751;K06751;K06751	GO:0000139//Golgi membrane;GO:0005615//extracellular space;GO:0005765//lysosomal membrane;GO:0005769//early endosome;GO:0005783//endoplasmic reticulum;GO:0005794//Golgi apparatus;GO:0005797//Golgi medial cisterna;GO:0005886//plasma membrane;GO:0009897//external side of plasma membrane;GO:0009986//cell surface;GO:0016020//membrane;GO:0031901//early endosome membrane;GO:0032398//MHC class Ib protei…	GO:0005102//signaling receptor binding;GO:0030881//beta-2-microglobulin binding;GO:0042277//peptide binding;GO:0042288//MHC class I protein binding;GO:0042605//peptide antigen binding;GO:0042608//T cell receptor binding;GO:0042610//CD8 receptor binding;GO:0042802//identical protein binding;GO:0042803//protein homodimerization activity;GO:0044877//protein-containing complex binding;GO:0046703//nat…	GO:0001916//positive regulation of T cell mediated cytotoxicity;GO:0002476//antigen processing and presentation of endogenous peptide antigen via MHC class Ib;GO:0002486//antigen processing and presentation of endogenous peptide antigen via MHC class I via ER pathway, TAP-independent;GO:0006955//immune response	--
ENSMUSG00000067212	325.766	238.842	199.884	144.055	105.375	204.784	133.148	139.052	1227.44	1096.26	1607.89	1538.96	1753.34	1514.46	1173.5	1552.84	1464.72	1347.43	186.363	1427.68	2.93749	3.13367e-11	H2-T23	histocompatibility 2, T region locus 23 [Source:MGI Symbol;Acc:MGI:95957]	Cellular Processes;Human Diseases;Human Diseases;Human Diseases;Human Diseases;Human Diseases;Human Diseases;Cellular Processes;Human Diseases;Human Diseases;Cellular Processes;Environmental Information Processing;Human Diseases;Organismal Systems;Human Diseases;Human Diseases;Human Diseases;Human Diseases	Transport and catabolism;Infectious disease: viral;Infectious disease: viral;Infectious disease: viral;Cancer: overview;Infectious disease: viral;Infectious disease: viral;Transport and catabolism;Infectious disease: viral;Infectious disease: viral;Cell growth and death;Signaling molecules and interaction;Cardiovascular disease;Immune system;Endocrine and metabolic disease;Immune disease;Immune d…	ko04144//Endocytosis;ko05165//Human papillomavirus infection;ko05163//Human cytomegalovirus infection;ko05170//Human immunodeficiency virus 1 infection;ko05203//Viral carcinogenesis;ko05168//Herpes simplex virus 1 infection;ko05169//Epstein-Barr virus infection;ko04145//Phagosome;ko05167//Kaposi sarcoma-associated herpesvirus infection;ko05166//Human T-cell leukemia virus 1 infection;ko04218//Cel…	K06751;K06751;K06751;K06751;K06751;K06751;K06751;K06751;K06751;K06751;K06751;K06751;K06751;K06751;K06751;K06751;K06751;K06751	GO:0005615//extracellular space;GO:0005886//plasma membrane;GO:0009897//external side of plasma membrane;GO:0009986//cell surface;GO:0016020//membrane;GO:0030670//phagocytic vesicle membrane;GO:0032398//MHC class Ib protein complex;GO:0042612//MHC class I protein complex;GO:0098553//lumenal side of endoplasmic reticulum membrane	GO:0005102//signaling receptor binding;GO:0030881//beta-2-microglobulin binding;GO:0042288//MHC class I protein binding;GO:0042605//peptide antigen binding;GO:0042608//T cell receptor binding;GO:0046703//natural killer cell lectin-like receptor binding	GO:0001913//T cell mediated cytotoxicity;GO:0001916//positive regulation of T cell mediated cytotoxicity;GO:0002376//immune system process;GO:0002474//antigen processing and presentation of peptide antigen via MHC class I;GO:0002476//antigen processing and presentation of endogenous peptide antigen via MHC class Ib;GO:0002486//antigen processing and presentation of endogenous peptide antigen via …	--
ENSMUSG00000078853	1496.12	1240.17	396.014	199.792	106.005	114.335	69.0674	91.6391	3037.33	2896.6	3667.39	3557.65	3842.01	3592.74	3455.92	4177.05	3596.3	3513.85	464.142	3533.68	2.92853	2.44714e-10	Igtp	interferon gamma induced GTPase [Source:MGI Symbol;Acc:MGI:107729]	Human Diseases	Infectious disease: parasitic	ko05145//Toxoplasmosis	K14140	GO:0000139//Golgi membrane;GO:0000421//autophagosome membrane;GO:0005739//mitochondrion;GO:0005783//endoplasmic reticulum;GO:0005789//endoplasmic reticulum membrane;GO:0005794//Golgi apparatus;GO:0005811//lipid droplet;GO:0005829//cytosol;GO:0016020//membrane;GO:0030659//cytoplasmic vesicle membrane;GO:0031410//cytoplasmic vesicle	GO:0000166//nucleotide binding;GO:0003924//GTPase activity;GO:0003925//G protein activity;GO:0005525//GTP binding;GO:0016787//hydrolase activity;GO:0019901//protein kinase binding;GO:0030674//protein-macromolecule adaptor activity;GO:0043539//protein serine/threonine kinase activator activity;GO:0050700//CARD domain binding;GO:0051434//BH3 domain binding;GO:1901612//cardiolipin binding	GO:0000045//autophagosome assembly;GO:0001934//positive regulation of protein phosphorylation;GO:0002376//immune system process;GO:0006914//autophagy;GO:0006952//defense response;GO:0010508//positive regulation of autophagy;GO:0010800//positive regulation of peptidyl-threonine phosphorylation;GO:0031648//protein destabilization;GO:0032480//negative regulation of type I interferon production;GO:00…	--
ENSMUSG00000076596	35.958	41.9799	68.5444	22.3628	45.8451	36.9397	50.4506	33.2853	228.665	458.02	371.225	250.55	280.319	241.066	380.699	258.637	447.198	272.857	41.9207	318.924	2.92748	1.47988e-07	Igkv3-10	immunoglobulin kappa variable 3-10 [Source:MGI Symbol;Acc:MGI:1330821]	-	-	-	-	GO:0005615//extracellular space;GO:0071748//monomeric IgA immunoglobulin complex;GO:0071751//secretory IgA immunoglobulin complex;GO:0071756//pentameric IgM immunoglobulin complex	-	GO:0006955//immune response	--
ENSMUSG00000024397	20.0926	20.2498	18.6818	13.2159	20.6608	22.1765	12.5275	23.6307	158.416	131.637	193.8	145.632	201.891	129.572	101.643	114.204	145.833	108.306	18.9044	143.093	2.92016	1.98217e-08	Aif1	allograft inflammatory factor 1 [Source:MGI Symbol;Acc:MGI:1343098]	-	-	-	-	GO:0001726//ruffle;GO:0001891//phagocytic cup;GO:0005634//nucleus;GO:0005737//cytoplasm;GO:0005829//cytosol;GO:0005856//cytoskeleton;GO:0005884//actin filament;GO:0005886//plasma membrane;GO:0016020//membrane;GO:0030027//lamellipodium;GO:0032587//ruffle membrane;GO:0042995//cell projection;GO:0043204//perikaryon;GO:0048471//perinuclear region of cytoplasm;GO:0097386//glial cell projection	GO:0003779//actin binding;GO:0005509//calcium ion binding;GO:0005515//protein binding;GO:0046872//metal ion binding;GO:0051015//actin filament binding	GO:0001774//microglial cell activation;GO:0001934//positive regulation of protein phosphorylation;GO:0006911//phagocytosis, engulfment;GO:0006954//inflammatory response;GO:0008284//positive regulation of cell population proliferation;GO:0010629//negative regulation of gene expression;GO:0014739//positive regulation of muscle hyperplasia;GO:0016601//Rac protein signal transduction;GO:0030041//acti…	--
ENSMUSG00000049734	17.4763	23.5194	31.7651	15.7606	21.9791	22.1182	21.9791	21.2349	156.163	101.972	182.817	188.888	234.537	193.296	141.307	159.032	153.979	149.986	21.9791	166.198	2.9187	5.13341e-09	Trex1	three prime repair exonuclease 1 [Source:MGI Symbol;Acc:MGI:1328317]	Organismal Systems	Immune system	ko04623//Cytosolic DNA-sensing pathway	K10790	GO:0005634//nucleus;GO:0005737//cytoplasm;GO:0005783//endoplasmic reticulum;GO:0005789//endoplasmic reticulum membrane;GO:0005829//cytosol;GO:0008250//oligosaccharyltransferase complex;GO:0016020//membrane;GO:0032993//protein-DNA complex;GO:0043596//nuclear replication fork	GO:0000287//magnesium ion binding;GO:0003676//nucleic acid binding;GO:0003677//DNA binding;GO:0003690//double-stranded DNA binding;GO:0003697//single-stranded DNA binding;GO:0004518//nuclease activity;GO:0004527//exonuclease activity;GO:0005515//protein binding;GO:0008296//3'-5'-exodeoxyribonuclease activity;GO:0008301//DNA binding, bending;GO:0008311//double-stranded DNA 3'-5' exodeoxyribonuclea…	GO:0000077//DNA damage checkpoint signaling;GO:0001568//blood vessel development;GO:0001822//kidney development;GO:0002250//adaptive immune response;GO:0002251//organ or tissue specific immune response;GO:0002253//activation of immune response;GO:0002281//macrophage activation involved in immune response;GO:0002320//lymphoid progenitor cell differentiation;GO:0002383//immune response in brain or …	--
ENSMUSG00000066363	44.3914	27.7328	32.5246	25.5848	8.32197	14.9533	25.5848	25.5848	154.868	187.811	215.156	182.545	218.251	175.193	167.051	221.88	204.597	192.606	25.5848	191.996	2.90771	2.19869e-12	Serpina3f	serine (or cysteine) peptidase inhibitor, clade A, member 3F [Source:MGI Symbol;Acc:MGI:2182838]	-	-	-	-	GO:0005615//extracellular space	GO:0004867//serine-type endopeptidase inhibitor activity;GO:0030414//peptidase inhibitor activity	GO:0009617//response to bacterium;GO:0010466//negative regulation of peptidase activity;GO:0010951//negative regulation of endopeptidase activity;GO:0034097//response to cytokine;GO:0043434//response to peptide hormone	--
ENSMUSG00000050335	38.3663	40.3096	118.609	76.031	141.137	90.9461	33.7026	192.196	681.22	656.818	777.269	715.185	1096.29	606.104	580.25	540.183	695.342	497.383	91.4121	684.604	2.90481	5.30603e-08	Lgals3	lectin, galactose binding, soluble 3 [Source:MGI Symbol;Acc:MGI:96778]	-	-	-	-	GO:0001772//immunological synapse;GO:0005634//nucleus;GO:0005654//nucleoplasm;GO:0005737//cytoplasm;GO:0005743//mitochondrial inner membrane;GO:0005829//cytosol	GO:0019863//IgE binding;GO:0019903//protein phosphatase binding;GO:0030246//carbohydrate binding;GO:0042056//chemoattractant activity;GO:0043236//laminin binding;GO:0140693//molecular condensate scaffold activity	GO:0002548//monocyte chemotaxis;GO:0030593//neutrophil chemotaxis;GO:0030855//epithelial cell differentiation;GO:0031334//positive regulation of protein-containing complex assembly;GO:0042129//regulation of T cell proliferation;GO:0045806//negative regulation of endocytosis;GO:0048245//eosinophil chemotaxis;GO:0048246//macrophage chemotaxis;GO:0050918//positive chemotaxis;GO:0070232//regulation o…	--
ENSMUSG00000028270	194.943	159.055	127.161	111.826	120.186	113.665	95.0311	80.5961	837.606	773.82	1051.25	898.29	1164.01	974.28	771.68	1019.96	919.833	872.574	125.308	928.33	2.88916	7.9669e-12	Gbp2	guanylate binding protein 2 [Source:MGI Symbol;Acc:MGI:102772]	Organismal Systems	Immune system	ko04621//NOD-like receptor signaling pathway	K20897	GO:0000139//Golgi membrane;GO:0005634//nucleus;GO:0005654//nucleoplasm;GO:0005737//cytoplasm;GO:0005794//Golgi apparatus;GO:0005829//cytosol;GO:0012506//vesicle membrane;GO:0015629//actin cytoskeleton;GO:0016020//membrane;GO:0020005//symbiont-containing vacuole membrane;GO:0030659//cytoplasmic vesicle membrane;GO:0031410//cytoplasmic vesicle;GO:0048471//perinuclear region of cytoplasm;GO:0106139/…	GO:0000166//nucleotide binding;GO:0003779//actin binding;GO:0003924//GTPase activity;GO:0003925//G protein activity;GO:0004382//guanosine-diphosphatase activity;GO:0005525//GTP binding;GO:0016787//hydrolase activity;GO:0019003//GDP binding;GO:0019899//enzyme binding;GO:0019955//cytokine binding;GO:0030507//spectrin binding;GO:0042802//identical protein binding;GO:0042803//protein homodimerization…	GO:0002218//activation of innate immune response;GO:0002376//immune system process;GO:0006605//protein targeting;GO:0009617//response to bacterium;GO:0035458//cellular response to interferon-beta;GO:0042742//defense response to bacterium;GO:0042832//defense response to protozoan;GO:0044406//adhesion of symbiont to host;GO:0045087//innate immune response;GO:0050830//defense response to Gram-positi…	--
ENSMUSG00000090942	131.302	213.496	72.7325	36.3368	28.3238	22.0052	29.3791	24.5879	431.228	449.718	584.854	551.959	554.718	560.976	481.666	539.02	517.23	488.307	69.7704	515.968	2.88659	3.56355e-11	F830016B08Rik	RIKEN cDNA F830016B08 gene [Source:MGI Symbol;Acc:MGI:3588218]	-	-	-	-	GO:0005789//endoplasmic reticulum membrane;GO:0016020//membrane	GO:0003924//GTPase activity;GO:0005525//GTP binding	GO:0006952//defense response;GO:0035458//cellular response to interferon-beta	--
ENSMUSG00000048534	0	0	16.1597	0	0	0	10.973	0	20.2693	15.2444	25.2775	34.1285	41.4134	15.3819	22.3264	22.7051	27.2628	25.563	3.39159	24.9572	2.87943	1.35908e-05	Jaml	junction adhesion molecule like [Source:MGI Symbol;Acc:MGI:2685484]	-	-	-	-	GO:0005654//nucleoplasm;GO:0005886//plasma membrane;GO:0005923//bicellular tight junction;GO:0016020//membrane;GO:0070161//anchoring junction	GO:0005178//integrin binding;GO:0042803//protein homodimerization activity;GO:0050839//cell adhesion molecule binding	GO:0002376//immune system process;GO:0007155//cell adhesion;GO:0007157//heterophilic cell-cell adhesion via plasma membrane cell adhesion molecules;GO:0030593//neutrophil chemotaxis;GO:0035696//monocyte extravasation;GO:0046629//gamma-delta T cell activation;GO:0060054//positive regulation of epithelial cell proliferation involved in wound healing;GO:0072672//neutrophil extravasation	--
ENSMUSG00000027995	0	17.7847	0	8.26536	0	0	0	0	25.0074	24.6249	29.3024	18.1571	33.4535	20.3403	23.7985	22.6852	17.9945	22.4523	3.25626	23.7816	2.86856	9.15044e-07	Tlr2	toll-like receptor 2 [Source:MGI Symbol;Acc:MGI:1346060]	Human Diseases;Human Diseases;Environmental Information Processing;Organismal Systems;Human Diseases;Human Diseases;Human Diseases;Human Diseases;Human Diseases;Cellular Processes;Human Diseases;Human Diseases;Human Diseases;Human Diseases;Human Diseases;Human Diseases;Human Diseases;Organismal Systems;Human Diseases;Human Diseases;Human Diseases;Human Diseases;Human Diseases	Infectious disease: bacterial;Infectious disease: viral;Signal transduction;Immune system;Infectious disease: viral;Cardiovascular disease;Infectious disease: viral;Infectious disease: viral;Cancer: overview;Transport and catabolism;Infectious disease: bacterial;Infectious disease: viral;Infectious disease: viral;Infectious disease: parasitic;Infectious disease: parasitic;Infectious disease: para…	ko05132//Salmonella infection;ko05171//Coronavirus disease - COVID-19;ko04151//PI3K-Akt signaling pathway;ko04613//Neutrophil extracellular trap formation;ko05170//Human immunodeficiency virus 1 infection;ko05417//Lipid and atherosclerosis;ko05168//Herpes simplex virus 1 infection;ko05169//Epstein-Barr virus infection;ko05205//Proteoglycans in cancer;ko04145//Phagosome;ko05152//Tuberculosis;ko051…	K10159;K10159;K10159;K10159;K10159;K10159;K10159;K10159;K10159;K10159;K10159;K10159;K10159;K10159;K10159;K10159;K10159;K10159;K10159;K10159;K10159;K10159;K10159	GO:0005737//cytoplasm;GO:0005794//Golgi apparatus;GO:0005886//plasma membrane;GO:0009986//cell surface;GO:0016020//membrane;GO:0035354//Toll-like receptor 1-Toll-like receptor 2 protein complex;GO:0035355//Toll-like receptor 2-Toll-like receptor 6 protein complex;GO:0042995//cell projection;GO:0043235//receptor complex;GO:0044297//cell body;GO:0045121//membrane raft	GO:0001530//lipopolysaccharide binding;GO:0001540//amyloid-beta binding;GO:0004888//transmembrane signaling receptor activity;GO:0005515//protein binding;GO:0035325//Toll-like receptor binding;GO:0038187//pattern recognition receptor activity;GO:0042497//triacyl lipopeptide binding;GO:0042802//identical protein binding;GO:0042834//peptidoglycan binding;GO:0044877//protein-containing complex bindi…	GO:0001666//response to hypoxia;GO:0001774//microglial cell activation;GO:0001819//positive regulation of cytokine production;GO:0002224//toll-like receptor signaling pathway;GO:0002376//immune system process;GO:0006691//leukotriene metabolic process;GO:0006954//inflammatory response;GO:0006955//immune response;GO:0007165//signal transduction;GO:0007252//I-kappaB phosphorylation;GO:0008285//negat…	--
ENSMUSG00000062202	0	0	0	0	0	7.73895	0	10.6902	16.7178	11.2382	10.6905	5.60765	14.4168	6.96573	29.0516	25.0862	25.7132	21.6908	2.30364	16.7178	2.8594	0.000412229	Btbd9	BTB (POZ) domain containing 9 [Source:MGI Symbol;Acc:MGI:1916625]	-	-	-	-	GO:0005737//cytoplasm;GO:0098978//glutamatergic synapse	GO:0005515//protein binding	GO:0007616//long-term memory;GO:0008344//adult locomotory behavior;GO:0042428//serotonin metabolic process;GO:0042748//circadian sleep/wake cycle, non-REM sleep;GO:0048512//circadian behavior;GO:0050804//modulation of chemical synaptic transmission;GO:0050951//sensory perception of temperature stimulus;GO:0060586//multicellular organismal iron ion homeostasis;GO:1900242//regulation of synaptic ve…	--
ENSMUSG00000046718	87.1194	87.7413	48.1205	48.5751	34.0938	32.3464	25.731	31.9614	317.746	310.603	330.941	390.833	407.658	388.431	325.186	345.39	375.319	396.062	49.4611	358.817	2.85888	6.97834e-13	Bst2	bone marrow stromal cell antigen 2 [Source:MGI Symbol;Acc:MGI:1916800]	Human Diseases;Human Diseases	Infectious disease: viral;Infectious disease: viral	ko05170//Human immunodeficiency virus 1 infection;ko05168//Herpes simplex virus 1 infection	K06731;K06731	GO:0005737//cytoplasm;GO:0005768//endosome;GO:0005770//late endosome;GO:0005771//multivesicular body;GO:0005794//Golgi apparatus;GO:0005886//plasma membrane;GO:0009986//cell surface;GO:0016020//membrane;GO:0016324//apical plasma membrane;GO:0043231//intracellular membrane-bounded organelle;GO:0045121//membrane raft	GO:0008191//metalloendopeptidase inhibitor activity;GO:0042802//identical protein binding;GO:0042803//protein homodimerization activity	GO:0002376//immune system process;GO:0002737//negative regulation of plasmacytoid dendritic cell cytokine production;GO:0009615//response to virus;GO:0030308//negative regulation of cell growth;GO:0030336//negative regulation of cell migration;GO:0032956//regulation of actin cytoskeleton organization;GO:0034341//response to interferon-gamma;GO:0035455//response to interferon-alpha;GO:0035456//res…	--
ENSMUSG00000054072	1839.34	1896.36	624.396	280.819	213.027	211.162	129.331	116.492	4103.71	4028.85	5523.86	4836.18	5586.24	5051.54	4303.59	5018.15	4454.58	4790.31	663.865	4769.7	2.84494	4.35907e-10	Iigp1	interferon inducible GTPase 1 [Source:MGI Symbol;Acc:MGI:1926259]	-	-	-	-	GO:0005634//nucleus;GO:0005737//cytoplasm;GO:0005783//endoplasmic reticulum;GO:0005789//endoplasmic reticulum membrane;GO:0005794//Golgi apparatus;GO:0016020//membrane;GO:0020005//symbiont-containing vacuole membrane;GO:0031965//nuclear membrane;GO:0032580//Golgi cisterna membrane	GO:0000166//nucleotide binding;GO:0003924//GTPase activity;GO:0005515//protein binding;GO:0005525//GTP binding;GO:0016787//hydrolase activity;GO:0019003//GDP binding;GO:0042802//identical protein binding	GO:0002376//immune system process;GO:0006952//defense response;GO:0009617//response to bacterium;GO:0010506//regulation of autophagy;GO:0019221//cytokine-mediated signaling pathway;GO:0035458//cellular response to interferon-beta;GO:0042832//defense response to protozoan;GO:0045087//innate immune response;GO:0050829//defense response to Gram-negative bacterium	--
ENSMUSG00000025877	12.5177	10.6951	19.6284	11.0607	12.0969	13.8147	7.39838	14.8424	94.4919	70.7244	114.525	92.0591	148.598	95.8604	58.7951	79.6844	91.3833	65.8764	12.7568	91.1998	2.83777	2.93675e-07	Hk3	hexokinase 3 [Source:MGI Symbol;Acc:MGI:2670962]	Metabolism;Metabolism;Organismal Systems;Environmental Information Processing;Metabolism;Human Diseases;Metabolism;Metabolism;Human Diseases;Metabolism;Metabolism;Organismal Systems;Metabolism	Global and overview maps;Global and overview maps;Endocrine system;Signal transduction;Carbohydrate metabolism;Cancer: overview;Carbohydrate metabolism;Carbohydrate metabolism;Endocrine and metabolic disease;Carbohydrate metabolism;Carbohydrate metabolism;Digestive system;Biosynthesis of other secondary metabolites	ko01100//Metabolic pathways;ko01200//Carbon metabolism;ko04910//Insulin signaling pathway;ko04066//HIF-1 signaling pathway;ko00010//Glycolysis / Gluconeogenesis;ko05230//Central carbon metabolism in cancer;ko00520//Amino sugar and nucleotide sugar metabolism;ko00051//Fructose and mannose metabolism;ko04930//Type II diabetes mellitus;ko00052//Galactose metabolism;ko00500//Starch and sucrose metabo…	K00844;K00844;K00844;K00844;K00844;K00844;K00844;K00844;K00844;K00844;K00844;K00844;K00844	GO:0005739//mitochondrion;GO:0005829//cytosol;GO:0032991//protein-containing complex	GO:0000166//nucleotide binding;GO:0003824//catalytic activity;GO:0004340//glucokinase activity;GO:0004396//hexokinase activity;GO:0005524//ATP binding;GO:0005536//glucose binding;GO:0008865//fructokinase activity;GO:0016301//kinase activity;GO:0016740//transferase activity;GO:0016773//phosphotransferase activity, alcohol group as acceptor;GO:0019899//enzyme binding;GO:0042562//hormone binding	GO:0001678//cellular glucose homeostasis;GO:0005975//carbohydrate metabolic process;GO:0006002//fructose 6-phosphate metabolic process;GO:0006006//glucose metabolic process;GO:0006096//glycolytic process;GO:0008152//metabolic process;GO:0016310//phosphorylation;GO:0019318//hexose metabolic process;GO:0046835//carbohydrate phosphorylation;GO:0051156//glucose 6-phosphate metabolic process;GO:190129…	--
ENSMUSG00000038642	28.0997	21.6182	35.9736	23.4236	19.7691	24.4253	15.5545	61.3766	229.362	197.877	249.128	177.481	291.089	222.924	154.859	160.091	203.847	142.039	28.7801	202.87	2.81741	2.29431e-08	Ctss	cathepsin S [Source:MGI Symbol;Acc:MGI:107341]	Cellular Processes;Human Diseases;Cellular Processes;Cellular Processes;Organismal Systems	Transport and catabolism;Infectious disease: bacterial;Transport and catabolism;Cell growth and death;Immune system	ko04145//Phagosome;ko05152//Tuberculosis;ko04142//Lysosome;ko04210//Apoptosis;ko04612//Antigen processing and presentation	K01368;K01368;K01368;K01368;K01368	GO:0005576//extracellular region;GO:0005615//extracellular space;GO:0005764//lysosome;GO:0005770//late endosome;GO:0009986//cell surface;GO:0016020//membrane;GO:0031410//cytoplasmic vesicle;GO:0031905//early endosome lumen;GO:0043231//intracellular membrane-bounded organelle;GO:0045335//phagocytic vesicle	GO:0001968//fibronectin binding;GO:0004197//cysteine-type endopeptidase activity;GO:0005518//collagen binding;GO:0008233//peptidase activity;GO:0008234//cysteine-type peptidase activity;GO:0008656//cysteine-type endopeptidase activator activity involved in apoptotic process;GO:0016787//hydrolase activity;GO:0043236//laminin binding;GO:0043394//proteoglycan binding	GO:0002250//adaptive immune response;GO:0006508//proteolysis;GO:0006915//apoptotic process;GO:0006955//immune response;GO:0010447//response to acidic pH;GO:0010952//positive regulation of peptidase activity;GO:0016485//protein processing;GO:0019886//antigen processing and presentation of exogenous peptide antigen via MHC class II;GO:0030574//collagen catabolic process;GO:0034769//basement membran…	--
ENSMUSG00000079014	119.93	54.7363	60.026	43.6247	22.8227	35.6464	11.7766	47.4168	351.56	291.639	335.04	461.188	392.362	299.582	384.19	336.734	318.978	315.096	49.4974	348.637	2.8163	1.63148e-10	Serpina3i	serine (or cysteine) peptidase inhibitor, clade A, member 3I [Source:MGI Symbol;Acc:MGI:2182841]	-	-	-	-	GO:0005615//extracellular space	GO:0004867//serine-type endopeptidase inhibitor activity	GO:0010951//negative regulation of endopeptidase activity;GO:0034097//response to cytokine;GO:0043434//response to peptide hormone	--
ENSMUSG00000006522	524.223	392.414	526.334	450.238	372.736	405.785	321.021	349.217	2822.79	3210.44	3002.33	2732.21	2967.25	2238.33	2894.01	3120.66	2975.31	2848.77	417.746	2881.21	2.78598	2.59016e-14	Itih3	inter-alpha trypsin inhibitor, heavy chain 3 [Source:MGI Symbol;Acc:MGI:96620]	-	-	-	-	GO:0005576//extracellular region;GO:0062023//collagen-containing extracellular matrix	GO:0004867//serine-type endopeptidase inhibitor activity;GO:0030414//peptidase inhibitor activity	GO:0010466//negative regulation of peptidase activity;GO:0030212//hyaluronan metabolic process	--
ENSMUSG00000073411	1018.06	877.324	589.779	460.453	378.085	420.821	269.01	326.536	3459.73	3135.05	3856.27	3791.17	4716.21	3475.24	3216.99	3564.53	3531.44	3398.62	542.508	3614.52	2.73609	1.07661e-11	H2-D1	histocompatibility 2, D region locus 1 [Source:MGI Symbol;Acc:MGI:95896]	Cellular Processes;Human Diseases;Human Diseases;Human Diseases;Human Diseases;Human Diseases;Human Diseases;Cellular Processes;Human Diseases;Human Diseases;Cellular Processes;Environmental Information Processing;Human Diseases;Organismal Systems;Human Diseases;Human Diseases;Human Diseases;Human Diseases	Transport and catabolism;Infectious disease: viral;Infectious disease: viral;Infectious disease: viral;Cancer: overview;Infectious disease: viral;Infectious disease: viral;Transport and catabolism;Infectious disease: viral;Infectious disease: viral;Cell growth and death;Signaling molecules and interaction;Cardiovascular disease;Immune system;Endocrine and metabolic disease;Immune disease;Immune d…	ko04144//Endocytosis;ko05165//Human papillomavirus infection;ko05163//Human cytomegalovirus infection;ko05170//Human immunodeficiency virus 1 infection;ko05203//Viral carcinogenesis;ko05168//Herpes simplex virus 1 infection;ko05169//Epstein-Barr virus infection;ko04145//Phagosome;ko05167//Kaposi sarcoma-associated herpesvirus infection;ko05166//Human T-cell leukemia virus 1 infection;ko04218//Cel…	K06751;K06751;K06751;K06751;K06751;K06751;K06751;K06751;K06751;K06751;K06751;K06751;K06751;K06751;K06751;K06751;K06751;K06751	GO:0000139//Golgi membrane;GO:0005615//extracellular space;GO:0005765//lysosomal membrane;GO:0005769//early endosome;GO:0005783//endoplasmic reticulum;GO:0005794//Golgi apparatus;GO:0005797//Golgi medial cisterna;GO:0005886//plasma membrane;GO:0009897//external side of plasma membrane;GO:0009986//cell surface;GO:0016020//membrane;GO:0030670//phagocytic vesicle membrane;GO:0031901//early endosome …	GO:0005102//signaling receptor binding;GO:0005515//protein binding;GO:0030881//beta-2-microglobulin binding;GO:0042277//peptide binding;GO:0042288//MHC class I protein binding;GO:0042605//peptide antigen binding;GO:0042608//T cell receptor binding;GO:0042610//CD8 receptor binding;GO:0042802//identical protein binding;GO:0042803//protein homodimerization activity;GO:0044877//protein-containing com…	GO:0001913//T cell mediated cytotoxicity;GO:0001916//positive regulation of T cell mediated cytotoxicity;GO:0002376//immune system process;GO:0002474//antigen processing and presentation of peptide antigen via MHC class I;GO:0002476//antigen processing and presentation of endogenous peptide antigen via MHC class Ib;GO:0002485//antigen processing and presentation of endogenous peptide antigen via …	--
ENSMUSG00000021624	11.4246	9.08669	10.5006	8.1091	4.45334	10.4315	3.46787	7.39911	51.7431	42.0638	55.1774	49.3948	85.1659	52.0185	38.5825	46.8706	62.1029	45.5889	8.1091	52.8708	2.70486	6.54954e-08	Cd180	CD180 antigen [Source:MGI Symbol;Acc:MGI:1194924]	-	-	-	-	GO:0005615//extracellular space;GO:0005654//nucleoplasm;GO:0005730//nucleolus;GO:0005886//plasma membrane;GO:0016020//membrane;GO:0031012//extracellular matrix;GO:0072686//mitotic spindle	GO:0005515//protein binding	GO:0002322//B cell proliferation involved in immune response;GO:0002376//immune system process;GO:0006954//inflammatory response;GO:0031663//lipopolysaccharide-mediated signaling pathway;GO:0031666//positive regulation of lipopolysaccharide-mediated signaling pathway;GO:0045087//innate immune response;GO:0071222//cellular response to lipopolysaccharide	--
ENSMUSG00000071561	18.8853	0	17.1084	0	0	0	0	0	33.3023	21.0231	40.0012	31.0284	43.1967	29.3071	29.2463	23.1467	21.7984	20.4128	4.49921	29.2463	2.70051	8.42999e-06	Cstdc5	cystatin domain containing 5 [Source:MGI Symbol;Acc:MGI:3696883]	-	-	-	-	GO:0001533//cornified envelope;GO:0005615//extracellular space;GO:0005654//nucleoplasm;GO:0005737//cytoplasm;GO:0005829//cytosol;GO:1904090//peptidase inhibitor complex	GO:0002020//protease binding;GO:0004866//endopeptidase inhibitor activity;GO:0004869//cysteine-type endopeptidase inhibitor activity	GO:0010466//negative regulation of peptidase activity;GO:0018149//peptide cross-linking;GO:0030216//keratinocyte differentiation;GO:0045861//negative regulation of proteolysis;GO:0098609//cell-cell adhesion	--
ENSMUSG00000095442	0	2.21281	0	2.25565	2.0864	0	0	0	2.73364	6.08326	8.62816	7.22468	3.21168	4.93262	5.19396	5.03409	4.92025	4.56822	0.819358	5.25306	2.68059	1.23628e-05	Ighv1-4	immunoglobulin heavy variable 1-4 [Source:MGI Symbol;Acc:MGI:4439618]	-	-	-	-	GO:0009897//external side of plasma membrane	-	-	--
ENSMUSG00000006731	0	0	10.1906	0	0	0	0	24.3254	23.9744	19.9013	33.0847	30.5257	42.4995	27.2923	22.335	21.3855	28.3038	26.7584	4.3145	27.6061	2.67772	9.09815e-06	B4galnt1	beta-1,4-N-acetyl-galactosaminyl transferase 1 [Source:MGI Symbol;Acc:MGI:1342057]	Metabolism;Metabolism	Global and overview maps;Glycan biosynthesis and metabolism	ko01100//Metabolic pathways;ko00604//Glycosphingolipid biosynthesis - ganglio series	K00725;K00725	GO:0000139//Golgi membrane;GO:0005794//Golgi apparatus;GO:0005886//plasma membrane;GO:0016020//membrane	GO:0003947//(N-acetylneuraminyl)-galactosylglucosylceramide N-acetylgalactosaminyltransferase activity;GO:0008376//acetylgalactosaminyltransferase activity;GO:0016740//transferase activity;GO:0016757//glycosyltransferase activity;GO:0016758//hexosyltransferase activity	GO:0001574//ganglioside biosynthetic process;GO:0006629//lipid metabolic process;GO:0006665//sphingolipid metabolic process;GO:0006687//glycosphingolipid metabolic process;GO:0006688//glycosphingolipid biosynthetic process;GO:0007033//vacuole organization;GO:0007283//spermatogenesis;GO:0008340//determination of adult lifespan;GO:0019915//lipid storage;GO:0021675//nerve development;GO:0030259//lip…	--
ENSMUSG00000028268	149.917	136.04	95.4754	87.0853	74.7846	62.7301	59.4679	57.1787	529.025	499.932	630.445	618.642	592.877	588.308	493.453	622.862	595.662	596.867	90.3348	576.807	2.67474	1.08652e-13	Gbp3	guanylate binding protein 3 [Source:MGI Symbol;Acc:MGI:1926263]	Organismal Systems	Immune system	ko04621//NOD-like receptor signaling pathway	K20899	GO:0000139//Golgi membrane;GO:0005634//nucleus;GO:0005737//cytoplasm;GO:0005794//Golgi apparatus;GO:0005829//cytosol;GO:0005886//plasma membrane;GO:0016020//membrane;GO:0020005//symbiont-containing vacuole membrane;GO:0031410//cytoplasmic vesicle;GO:0048471//perinuclear region of cytoplasm	GO:0000166//nucleotide binding;GO:0003924//GTPase activity;GO:0005525//GTP binding;GO:0016787//hydrolase activity;GO:0042802//identical protein binding;GO:0042803//protein homodimerization activity	GO:0002218//activation of innate immune response;GO:0002376//immune system process;GO:0009617//response to bacterium;GO:0035458//cellular response to interferon-beta;GO:0042742//defense response to bacterium;GO:0042832//defense response to protozoan;GO:0044406//adhesion of symbiont to host;GO:0045087//innate immune response;GO:0050830//defense response to Gram-positive bacterium;GO:0051715//cytol…	--
ENSMUSG00000028037	129.735	131.218	76.2072	68.1513	69.7778	69.5351	65.0499	96.9358	588.261	478.979	615.467	595.633	806.139	592.814	420.741	488.296	536.661	502.962	88.3263	562.595	2.67118	1.57458e-09	Ifi44	interferon-induced protein 44 [Source:MGI Symbol;Acc:MGI:2443016]	-	-	-	-	GO:0005737//cytoplasm	GO:0003674//molecular_function	GO:0006955//immune response;GO:0009617//response to bacterium	--
ENSMUSG00000071177	71.3971	138.164	224.654	98.7438	208.447	124.214	79.5153	61.2803	763.257	1002.64	937.065	804.399	758.55	659.245	763.512	720.672	872.901	727.544	125.802	800.978	2.67061	3.07873e-11	Serpina1d	serine (or cysteine) peptidase inhibitor, clade A, member 1D [Source:MGI Symbol;Acc:MGI:891968]	Organismal Systems	Immune system	ko04610//Complement and coagulation cascades	K03984	GO:0005576//extracellular region;GO:0005615//extracellular space;GO:0005783//endoplasmic reticulum;GO:0005794//Golgi apparatus;GO:0043231//intracellular membrane-bounded organelle	GO:0002020//protease binding;GO:0004866//endopeptidase inhibitor activity;GO:0004867//serine-type endopeptidase inhibitor activity;GO:0030414//peptidase inhibitor activity;GO:0042802//identical protein binding	GO:0010288//response to lead ion;GO:0010466//negative regulation of peptidase activity;GO:0010951//negative regulation of endopeptidase activity;GO:0033986//response to methanol;GO:0034097//response to cytokine;GO:0043434//response to peptide hormone;GO:0046687//response to chromate;GO:1900004//negative regulation of serine-type endopeptidase activity	--
ENSMUSG00000039236	20.5283	14.777	7.98957	7.0892	14.0872	17.0493	15.0948	19.7196	96.8152	82.6343	89.1483	91.1938	127.83	95.3678	75.0679	94.6678	90.1978	80.0872	14.5419	92.301	2.66614	1.16116e-10	Isg20	interferon-stimulated protein [Source:MGI Symbol;Acc:MGI:1928895]	-	-	-	-	GO:0005634//nucleus;GO:0005730//nucleolus;GO:0005737//cytoplasm;GO:0015030//Cajal body;GO:0016605//PML body	GO:0000175//3'-5'-exoribonuclease activity;GO:0003676//nucleic acid binding;GO:0003723//RNA binding;GO:0004518//nuclease activity;GO:0004527//exonuclease activity;GO:0008310//single-stranded DNA 3'-5' exodeoxyribonuclease activity;GO:0008859//exoribonuclease II activity;GO:0016787//hydrolase activity;GO:0030619//U1 snRNA binding;GO:0030620//U2 snRNA binding;GO:0034511//U3 snoRNA binding;GO:004687…	GO:0002376//immune system process;GO:0006308//DNA catabolic process;GO:0006364//rRNA processing;GO:0006401//RNA catabolic process;GO:0009615//response to virus;GO:0045071//negative regulation of viral genome replication;GO:0045087//innate immune response;GO:0051607//defense response to virus;GO:0090503//RNA phosphodiester bond hydrolysis, exonucleolytic	--
ENSMUSG00000036661	0	0	0	0	20.738	0	0	0	20.5628	13.3013	16.4336	12.4794	16.4617	18.3084	13.8158	16.0825	16.4336	20.457	2.59225	16.4336	2.66437	4.56896e-05	Dennd3	DENN domain containing 3 [Source:MGI Symbol;Acc:MGI:2146009]	-	-	-	-	GO:0005737//cytoplasm;GO:0031410//cytoplasmic vesicle	GO:0005085//guanyl-nucleotide exchange factor activity;GO:0005515//protein binding	GO:0008333//endosome to lysosome transport;GO:0030163//protein catabolic process;GO:0032483//regulation of Rab protein signal transduction	--
ENSMUSG00000037321	98.1879	76.5611	46.7921	41.2089	32.0365	38.791	25.3296	27.5767	267.322	263.266	335.302	321.095	381.865	317.626	272.032	300.841	300.976	287.589	48.3105	304.791	2.65741	1.32334e-11	Tap1	transporter 1, ATP-binding cassette, sub-family B (MDR/TAP) [Source:MGI Symbol;Acc:MGI:98483]	Human Diseases;Human Diseases;Human Diseases;Human Diseases;Cellular Processes;Organismal Systems;Environmental Information Processing;Human Diseases	Infectious disease: viral;Infectious disease: viral;Infectious disease: viral;Infectious disease: viral;Transport and catabolism;Immune system;Membrane transport;Immune disease	ko05163//Human cytomegalovirus infection;ko05170//Human immunodeficiency virus 1 infection;ko05168//Herpes simplex virus 1 infection;ko05169//Epstein-Barr virus infection;ko04145//Phagosome;ko04612//Antigen processing and presentation;ko02010//ABC transporters;ko05340//Primary immunodeficiency	K05653;K05653;K05653;K05653;K05653;K05653;K05653;K05653	GO:0005739//mitochondrion;GO:0005783//endoplasmic reticulum;GO:0005789//endoplasmic reticulum membrane;GO:0016020//membrane;GO:0030670//phagocytic vesicle membrane;GO:0034451//centriolar satellite;GO:0042824//MHC class I peptide loading complex;GO:0042825//TAP complex;GO:0043231//intracellular membrane-bounded organelle	GO:0000166//nucleotide binding;GO:0005524//ATP binding;GO:0015433//ABC-type peptide antigen transporter activity;GO:0016887//ATP hydrolysis activity;GO:0023029//MHC class Ib protein binding;GO:0042288//MHC class I protein binding;GO:0042605//peptide antigen binding;GO:0042626//ATPase-coupled transmembrane transporter activity;GO:0042803//protein homodimerization activity;GO:0043531//ADP binding;G…	GO:0002250//adaptive immune response;GO:0002376//immune system process;GO:0006952//defense response;GO:0015031//protein transport;GO:0015833//peptide transport;GO:0019885//antigen processing and presentation of endogenous peptide antigen via MHC class I;GO:0042270//protection from natural killer cell mediated cytotoxicity;GO:0046967//cytosol to endoplasmic reticulum transport;GO:0055085//transmem…	--
ENSMUSG00000020387	0	0	5.65505	6.6717	2.84665	0	0	0	13.8447	5.60201	12.361	8.2922	12.2913	15.6682	7.56184	14.2938	9.20212	19.9962	1.89667	11.9113	2.65079	3.69027e-05	Jade2	jade family PHD finger 2 [Source:MGI Symbol;Acc:MGI:1924151]	-	-	-	-	GO:0000123//histone acetyltransferase complex;GO:0005654//nucleoplasm	GO:0005515//protein binding;GO:0016740//transferase activity;GO:0036408//histone acetyltransferase activity (H3-K14 specific);GO:0043995//histone acetyltransferase activity (H4-K5 specific);GO:0043996//histone acetyltransferase activity (H4-K8 specific);GO:0043997//histone acetyltransferase activity (H4-K12 specific);GO:0046872//metal ion binding;GO:0061630//ubiquitin protein ligase activity	GO:0000209//protein polyubiquitination;GO:0001558//regulation of cell growth;GO:0006275//regulation of DNA replication;GO:0006338//chromatin remodeling;GO:0006355//regulation of transcription, DNA-templated;GO:0006357//regulation of transcription by RNA polymerase II;GO:0016567//protein ubiquitination;GO:0016570//histone modification;GO:0043981//histone H4-K5 acetylation;GO:0043982//histone H4-K8…	--
ENSMUSG00000076731	21.5754	0	0	0	0	20.9312	0	0	21.3027	37.9231	41.4133	33.2537	28.7008	22.9594	30.6248	33.3381	51.2796	31.7417	5.31333	33.2537	2.64583	9.35786e-06	Ighv8-12	immunoglobulin heavy variable V8-12 [Source:MGI Symbol;Acc:MGI:3642873]	-	-	-	-	GO:0009897//external side of plasma membrane	-	-	--
ENSMUSG00000061232	191.99	156.619	111.246	75.9927	61.8768	68.0864	36.5302	65.3983	578.317	495.429	611.833	628.933	710.604	588.133	554.806	568.581	686.849	580.449	95.9675	600.393	2.64529	4.69601e-12	H2-K1	histocompatibility 2, K1, K region [Source:MGI Symbol;Acc:MGI:95904]	Cellular Processes;Human Diseases;Human Diseases;Human Diseases;Human Diseases;Human Diseases;Human Diseases;Cellular Processes;Human Diseases;Human Diseases;Cellular Processes;Environmental Information Processing;Human Diseases;Organismal Systems;Human Diseases;Human Diseases;Human Diseases;Human Diseases	Transport and catabolism;Infectious disease: viral;Infectious disease: viral;Infectious disease: viral;Cancer: overview;Infectious disease: viral;Infectious disease: viral;Transport and catabolism;Infectious disease: viral;Infectious disease: viral;Cell growth and death;Signaling molecules and interaction;Cardiovascular disease;Immune system;Endocrine and metabolic disease;Immune disease;Immune d…	ko04144//Endocytosis;ko05165//Human papillomavirus infection;ko05163//Human cytomegalovirus infection;ko05170//Human immunodeficiency virus 1 infection;ko05203//Viral carcinogenesis;ko05168//Herpes simplex virus 1 infection;ko05169//Epstein-Barr virus infection;ko04145//Phagosome;ko05167//Kaposi sarcoma-associated herpesvirus infection;ko05166//Human T-cell leukemia virus 1 infection;ko04218//Cel…	K06751;K06751;K06751;K06751;K06751;K06751;K06751;K06751;K06751;K06751;K06751;K06751;K06751;K06751;K06751;K06751;K06751;K06751	GO:0000139//Golgi membrane;GO:0005615//extracellular space;GO:0005765//lysosomal membrane;GO:0005769//early endosome;GO:0005783//endoplasmic reticulum;GO:0005794//Golgi apparatus;GO:0005797//Golgi medial cisterna;GO:0005886//plasma membrane;GO:0009897//external side of plasma membrane;GO:0009986//cell surface;GO:0016020//membrane;GO:0030670//phagocytic vesicle membrane;GO:0031901//early endosome …	GO:0005102//signaling receptor binding;GO:0005515//protein binding;GO:0030881//beta-2-microglobulin binding;GO:0042277//peptide binding;GO:0042288//MHC class I protein binding;GO:0042605//peptide antigen binding;GO:0042608//T cell receptor binding;GO:0042610//CD8 receptor binding;GO:0042802//identical protein binding;GO:0042803//protein homodimerization activity;GO:0044877//protein-containing com…	GO:0001913//T cell mediated cytotoxicity;GO:0001916//positive regulation of T cell mediated cytotoxicity;GO:0002376//immune system process;GO:0002474//antigen processing and presentation of peptide antigen via MHC class I;GO:0002476//antigen processing and presentation of endogenous peptide antigen via MHC class Ib;GO:0002485//antigen processing and presentation of endogenous peptide antigen via …	--
ENSMUSG00000004939	0	0	8.13709	0	0	0	32.0209	0	12.2434	27.1637	23.0731	35.8119	18.6299	37.3348	23.7185	45.583	54.9617	34.0331	5.01975	31.2553	2.63841	0.000340919	Nmrk2	nicotinamide riboside kinase 2 [Source:MGI Symbol;Acc:MGI:1916814]	Metabolism;Metabolism	Global and overview maps;Metabolism of cofactors and vitamins	ko01100//Metabolic pathways;ko00760//Nicotinate and nicotinamide metabolism	K10524;K10524	GO:0005654//nucleoplasm;GO:0005737//cytoplasm;GO:0005886//plasma membrane;GO:0043231//intracellular membrane-bounded organelle	GO:0000166//nucleotide binding;GO:0005515//protein binding;GO:0005524//ATP binding;GO:0016301//kinase activity;GO:0016740//transferase activity;GO:0046872//metal ion binding;GO:0050262//ribosylnicotinamide kinase activity;GO:0061769//ribosylnicotinate kinase activity	GO:0009435//NAD biosynthetic process;GO:0016310//phosphorylation;GO:0019363//pyridine nucleotide biosynthetic process;GO:0045662//negative regulation of myoblast differentiation	--
ENSMUSG00000033220	63.1603	32.7596	107.433	35.3107	23.4565	75.2458	21.9727	57.2281	275.63	262.131	371.913	270.797	480.485	337.128	266.782	305.709	323.195	289.145	52.0709	318.291	2.6118	1.58376e-08	Rac2	Rac family small GTPase 2 [Source:MGI Symbol;Acc:MGI:97846]	Human Diseases;Human Diseases;Human Diseases;Organismal Systems;Cellular Processes;Human Diseases;Human Diseases;Environmental Information Processing;Cellular Processes;Environmental Information Processing;Environmental Information Processing;Organismal Systems;Human Diseases;Environmental Information Processing;Human Diseases;Organismal Systems;Environmental Information Processing;Organismal Sys…	Cancer: overview;Neurodegenerative disease;Cardiovascular disease;Immune system;Cell motility;Infectious disease: viral;Infectious disease: viral;Signal transduction;Cellular community - eukaryotes;Signal transduction;Signal transduction;Immune system;Infectious disease: bacterial;Signal transduction;Cardiovascular disease;Development and regeneration;Signal transduction;Immune system;Immune syst…	ko05200//Pathways in cancer;ko05020//Prion disease;ko05415//Diabetic cardiomyopathy;ko04613//Neutrophil extracellular trap formation;ko04810//Regulation of actin cytoskeleton;ko05163//Human cytomegalovirus infection;ko05170//Human immunodeficiency virus 1 infection;ko04010//MAPK signaling pathway;ko04510//Focal adhesion;ko04015//Rap1 signaling pathway;ko04014//Ras signaling pathway;ko04062//Chemo…	K07860;K07860;K07860;K07860;K07860;K07860;K07860;K07860;K07860;K07860;K07860;K07860;K07860;K07860;K07860;K07860;K07860;K07860;K07860;K07860;K07860;K07860;K07860;K07860;K07860;K07860;K07860;K07860;K07860	GO:0005635//nuclear envelope;GO:0005737//cytoplasm;GO:0005829//cytosol;GO:0005884//actin filament;GO:0016020//membrane;GO:0030027//lamellipodium	GO:0000166//nucleotide binding;GO:0003924//GTPase activity;GO:0005525//GTP binding;GO:0019887//protein kinase regulator activity	GO:0006935//chemotaxis;GO:0007015//actin filament organization;GO:0007186//G protein-coupled receptor signaling pathway;GO:0007264//small GTPase mediated signal transduction;GO:0008283//cell population proliferation;GO:0010592//positive regulation of lamellipodium assembly;GO:0010810//regulation of cell-substrate adhesion;GO:0030031//cell projection assembly;GO:0030036//actin cytoskeleton organiz…	--
ENSMUSG00000068245	77.507	75.9089	37.3199	50.7633	34.8517	38.5154	28.7946	32.7752	276.322	243.674	297.376	312.222	352.79	269.95	246.263	296.133	282.118	278.578	47.0545	285.543	2.6013	3.13234e-12	Phf11d	PHD finger protein 11D [Source:MGI Symbol;Acc:MGI:1277133]	-	-	-	-	GO:0005634//nucleus;GO:0005654//nucleoplasm;GO:0031965//nuclear membrane	GO:0003674//molecular_function;GO:0046872//metal ion binding	GO:0008150//biological_process	--
ENSMUSG00000035692	1030.16	1032.26	652.809	501.193	629.091	552.309	581.166	528.046	4296.53	3573.58	4694.81	4636.81	4877.11	4050.94	3420.84	4253.83	3758.73	4206.55	688.379	4176.97	2.60118	2.47462e-12	Isg15	ISG15 ubiquitin-like modifier [Source:MGI Symbol;Acc:MGI:1855694]	Human Diseases;Human Diseases;Human Diseases;Organismal Systems	Infectious disease: viral;Infectious disease: viral;Infectious disease: viral;Immune system	ko05171//Coronavirus disease - COVID-19;ko05165//Human papillomavirus infection;ko05169//Epstein-Barr virus infection;ko04622//RIG-I-like receptor signaling pathway	K12159;K12159;K12159;K12159	GO:0005576//extracellular region;GO:0005737//cytoplasm	GO:0005178//integrin binding;GO:0005515//protein binding;GO:0031386//protein tag;GO:0031625//ubiquitin protein ligase binding	GO:0007229//integrin-mediated signaling pathway;GO:0009615//response to virus;GO:0009617//response to bacterium;GO:0019941//modification-dependent protein catabolic process;GO:0030501//positive regulation of bone mineralization;GO:0031397//negative regulation of protein ubiquitination;GO:0032020//ISG15-protein conjugation;GO:0032461//positive regulation of protein oligomerization;GO:0032649//regu…	--
ENSMUSG00000024339	259.384	209.939	125.097	101.815	69.3512	85.3105	82.719	81.8592	719.963	581.768	827.962	868.846	994.478	791.496	688.719	729.634	764.065	686.511	126.934	765.344	2.59203	2.50578e-10	Tap2	transporter 2, ATP-binding cassette, sub-family B (MDR/TAP) [Source:MGI Symbol;Acc:MGI:98484]	Human Diseases;Human Diseases;Human Diseases;Human Diseases;Cellular Processes;Organismal Systems;Environmental Information Processing;Human Diseases	Infectious disease: viral;Infectious disease: viral;Infectious disease: viral;Infectious disease: viral;Transport and catabolism;Immune system;Membrane transport;Immune disease	ko05163//Human cytomegalovirus infection;ko05170//Human immunodeficiency virus 1 infection;ko05168//Herpes simplex virus 1 infection;ko05169//Epstein-Barr virus infection;ko04145//Phagosome;ko04612//Antigen processing and presentation;ko02010//ABC transporters;ko05340//Primary immunodeficiency	K05654;K05654;K05654;K05654;K05654;K05654;K05654;K05654	GO:0005783//endoplasmic reticulum;GO:0005789//endoplasmic reticulum membrane;GO:0016020//membrane;GO:0016607//nuclear speck;GO:0042824//MHC class I peptide loading complex;GO:0042825//TAP complex;GO:0043231//intracellular membrane-bounded organelle	GO:0000166//nucleotide binding;GO:0005515//protein binding;GO:0005524//ATP binding;GO:0015433//ABC-type peptide antigen transporter activity;GO:0015440//ABC-type peptide transporter activity;GO:0016887//ATP hydrolysis activity;GO:0023029//MHC class Ib protein binding;GO:0042287//MHC protein binding;GO:0042288//MHC class I protein binding;GO:0042605//peptide antigen binding;GO:0042626//ATPase-coup…	GO:0001913//T cell mediated cytotoxicity;GO:0001916//positive regulation of T cell mediated cytotoxicity;GO:0002237//response to molecule of bacterial origin;GO:0002250//adaptive immune response;GO:0002376//immune system process;GO:0002481//antigen processing and presentation of exogenous protein antigen via MHC class Ib, TAP-dependent;GO:0002485//antigen processing and presentation of endogenous…	--
ENSMUSG00000094478	54.287	36.9836	54.5267	83.732	57.2776	41.1896	27.1876	36.8686	129.481	275.192	279.015	263.066	261.143	227.595	446.052	206.574	466.646	386.523	49.0066	294.129	2.5854	9.33385e-06	Igkv3-3	immunoglobulin kappa variable 3-3 [Source:MGI Symbol;Acc:MGI:1330849]	-	-	-	-	GO:0005615//extracellular space;GO:0071748//monomeric IgA immunoglobulin complex;GO:0071751//secretory IgA immunoglobulin complex;GO:0071756//pentameric IgM immunoglobulin complex	-	GO:0006955//immune response	--
ENSMUSG00000096715	54.287	36.9836	54.5267	83.732	57.2776	41.1896	27.1876	36.8686	129.481	275.192	279.015	263.066	261.143	227.595	446.052	206.574	466.646	386.523	49.0066	294.129	2.5854	9.33385e-06	Igkv3-4	immunoglobulin kappa variable 3-4 [Source:MGI Symbol;Acc:MGI:1330855]	-	-	-	-	GO:0005615//extracellular space;GO:0071748//monomeric IgA immunoglobulin complex;GO:0071751//secretory IgA immunoglobulin complex;GO:0071756//pentameric IgM immunoglobulin complex	-	GO:0006955//immune response	--
ENSMUSG00000047945	20.4122	17.5558	26.9428	19.7985	15.6167	19.2133	11.8698	25.1369	111.992	90.5821	130.31	115.525	179.187	131.411	92.8353	92.4434	128.572	93.8447	19.5682	116.67	2.57585	3.6973e-08	Marcksl1	MARCKS-like 1 [Source:MGI Symbol;Acc:MGI:97143]	Organismal Systems;Human Diseases	Immune system;Infectious disease: parasitic	ko04666//Fc gamma R-mediated phagocytosis;ko05140//Leishmaniasis	K13536;K13536	GO:0005737//cytoplasm;GO:0005856//cytoskeleton;GO:0005886//plasma membrane;GO:0008021//synaptic vesicle;GO:0016020//membrane;GO:0042734//presynaptic membrane;GO:0099523//presynaptic cytosol	GO:0003779//actin binding;GO:0005516//calmodulin binding;GO:0051015//actin filament binding	GO:0007015//actin filament organization;GO:0007417//central nervous system development;GO:0008283//cell population proliferation;GO:0008284//positive regulation of cell population proliferation;GO:0099509//regulation of presynaptic cytosolic calcium ion concentration	--
ENSMUSG00000018774	78.476	49.5603	134.486	66.1238	55.3789	45.555	48.1082	150.119	394.331	460.088	488.935	554.646	743.35	464.926	425.446	341.586	438.87	352.696	78.476	466.487	2.57152	1.21357e-07	Cd68	CD68 antigen [Source:MGI Symbol;Acc:MGI:88342]	Cellular Processes	Transport and catabolism	ko04142//Lysosome	K06501	GO:0005764//lysosome;GO:0005765//lysosomal membrane;GO:0005768//endosome;GO:0005886//plasma membrane;GO:0010008//endosome membrane;GO:0016020//membrane	-	GO:0002437//inflammatory response to antigenic stimulus;GO:0002605//negative regulation of dendritic cell antigen processing and presentation;GO:0031669//cellular response to nutrient levels;GO:0035425//autocrine signaling;GO:0071222//cellular response to lipopolysaccharide;GO:0071310//cellular response to organic substance;GO:0140052//cellular response to oxidised low-density lipoprotein particl…	--
ENSMUSG00000095335	143.052	85.7838	259.315	160.913	137.319	156.025	73.5636	82.5841	548.284	896.58	1055.95	949.346	696.644	753.399	976.955	623.283	961.059	690.496	137.319	815.2	2.56962	1.40953e-08	Igkv3-5	immunoglobulin kappa chain variable 3-5 [Source:MGI Symbol;Acc:MGI:1330854]	-	-	-	-	GO:0005615//extracellular space;GO:0071748//monomeric IgA immunoglobulin complex;GO:0071751//secretory IgA immunoglobulin complex;GO:0071756//pentameric IgM immunoglobulin complex	-	GO:0006955//immune response	--
ENSMUSG00000004266	105.137	73.3494	128.538	76.3381	75.258	100.125	63.3523	109.111	551.308	438.121	629.627	523.201	809.86	570.216	404.883	463.065	565.889	458.249	91.4011	541.442	2.56652	1.1771e-08	Ptpn6	protein tyrosine phosphatase, non-receptor type 6 [Source:MGI Symbol;Acc:MGI:96055]	Human Diseases;Organismal Systems;Human Diseases;Organismal Systems;Cellular Processes;Organismal Systems;Human Diseases;Environmental Information Processing	Cancer: overview;Immune system;Cancer: overview;Immune system;Cellular community - eukaryotes;Immune system;Infectious disease: parasitic;Signal transduction	ko05205//Proteoglycans in cancer;ko04660//T cell receptor signaling pathway;ko05235//PD-L1 expression and PD-1 checkpoint pathway in cancer;ko04650//Natural killer cell mediated cytotoxicity;ko04520//Adherens junction;ko04662//B cell receptor signaling pathway;ko05140//Leishmaniasis;ko04630//JAK-STAT signaling pathway	K05697;K05697;K05697;K05697;K05697;K05697;K05697;K05697	GO:0005634//nucleus;GO:0005654//nucleoplasm;GO:0005730//nucleolus;GO:0005737//cytoplasm;GO:0005829//cytosol;GO:0005911//cell-cell junction;GO:0032991//protein-containing complex;GO:0042105//alpha-beta T cell receptor complex;GO:0097440//apical dendrite	GO:0001784//phosphotyrosine residue binding;GO:0004721//phosphoprotein phosphatase activity;GO:0004725//protein tyrosine phosphatase activity;GO:0004726//non-membrane spanning protein tyrosine phosphatase activity;GO:0005001//transmembrane receptor protein tyrosine phosphatase activity;GO:0005126//cytokine receptor binding;GO:0005515//protein binding;GO:0016787//hydrolase activity;GO:0016791//pho…	GO:0000165//MAPK cascade;GO:0000278//mitotic cell cycle;GO:0002244//hematopoietic progenitor cell differentiation;GO:0002924//negative regulation of humoral immune response mediated by circulating immunoglobulin;GO:0006470//protein dephosphorylation;GO:0008284//positive regulation of cell population proliferation;GO:0014068//positive regulation of phosphatidylinositol 3-kinase signaling;GO:001631…	--
ENSMUSG00000094335	10.0561	10.2362	7.72257	22.089	13.5958	14.2495	12.8192	10.6841	56.3818	90.0666	85.9361	69.2793	64.596	60.022	48.3795	81.4723	113.44	76.8143	12.6816	74.6388	2.55719	1.29171e-07	Igkv1-117	immunoglobulin kappa variable 1-117 [Source:MGI Symbol;Acc:MGI:4439721]	-	-	-	-	GO:0005615//extracellular space	-	GO:0006955//immune response	--
ENSMUSG00000046879	1093.75	896.734	345.517	245.65	181.749	195.308	154.931	172.899	2405.56	2029.44	2612.79	2552.43	2661.42	2334.31	2172.75	2460.2	2388.64	2383.86	410.817	2400.14	2.54655	9.58856e-11	Irgm1	immunity-related GTPase family M member 1 [Source:MGI Symbol;Acc:MGI:107567]	Human Diseases	Infectious disease: parasitic	ko05145//Toxoplasmosis	K14139	GO:0000139//Golgi membrane;GO:0000421//autophagosome membrane;GO:0001891//phagocytic cup;GO:0005739//mitochondrion;GO:0005764//lysosome;GO:0005765//lysosomal membrane;GO:0005768//endosome;GO:0005770//late endosome;GO:0005776//autophagosome;GO:0005783//endoplasmic reticulum;GO:0005789//endoplasmic reticulum membrane;GO:0005794//Golgi apparatus;GO:0005811//lipid droplet;GO:0005829//cytosol;GO:00058…	GO:0000166//nucleotide binding;GO:0003924//GTPase activity;GO:0003925//G protein activity;GO:0005525//GTP binding;GO:0005547//phosphatidylinositol-3,4,5-trisphosphate binding;GO:0008289//lipid binding;GO:0016787//hydrolase activity;GO:0019901//protein kinase binding;GO:0030674//protein-macromolecule adaptor activity;GO:0043325//phosphatidylinositol-3,4-bisphosphate binding;GO:0043539//protein ser…	GO:0000045//autophagosome assembly;GO:0001934//positive regulation of protein phosphorylation;GO:0002376//immune system process;GO:0006914//autophagy;GO:0006952//defense response;GO:0009617//response to bacterium;GO:0010508//positive regulation of autophagy;GO:0010800//positive regulation of peptidyl-threonine phosphorylation;GO:0031648//protein destabilization;GO:0032480//negative regulation of …	--
ENSMUSG00000036594	12.742	0	0	0	0	0	0	17.962	16.3948	22.4208	33.6271	19.9363	24.067	30.7953	13.1246	16.612	30.037	14.6664	3.838	22.1681	2.53006	6.97041e-05	H2-Aa	histocompatibility 2, class II antigen A, alpha [Source:MGI Symbol;Acc:MGI:95895]	Human Diseases;Human Diseases;Cellular Processes;Human Diseases;Human Diseases;Human Diseases;Human Diseases;Human Diseases;Environmental Information Processing;Human Diseases;Organismal Systems;Organismal Systems;Human Diseases;Human Diseases;Organismal Systems;Organismal Systems;Human Diseases;Human Diseases;Human Diseases;Human Diseases;Human Diseases;Human Diseases;Organismal Systems;Human Di…	Infectious disease: viral;Infectious disease: viral;Transport and catabolism;Infectious disease: viral;Infectious disease: bacterial;Immune disease;Infectious disease: viral;Infectious disease: parasitic;Signaling molecules and interaction;Cardiovascular disease;Immune system;Immune system;Infectious disease: parasitic;Infectious disease: bacterial;Immune system;Immune system;Immune disease;Endoc…	ko05168//Herpes simplex virus 1 infection;ko05169//Epstein-Barr virus infection;ko04145//Phagosome;ko05166//Human T-cell leukemia virus 1 infection;ko05152//Tuberculosis;ko05322//Systemic lupus erythematosus;ko05164//Influenza A;ko05145//Toxoplasmosis;ko04514//Cell adhesion molecules;ko05416//Viral myocarditis;ko04659//Th17 cell differentiation;ko04612//Antigen processing and presentation;ko05140…	K06752;K06752;K06752;K06752;K06752;K06752;K06752;K06752;K06752;K06752;K06752;K06752;K06752;K06752;K06752;K06752;K06752;K06752;K06752;K06752;K06752;K06752;K06752;K06752	GO:0005764//lysosome;GO:0005886//plasma membrane;GO:0009897//external side of plasma membrane;GO:0016020//membrane;GO:0042613//MHC class II protein complex	GO:0005515//protein binding;GO:0023026//MHC class II protein complex binding;GO:0042605//peptide antigen binding;GO:0044877//protein-containing complex binding	GO:0002250//adaptive immune response;GO:0002376//immune system process;GO:0002503//peptide antigen assembly with MHC class II protein complex;GO:0002504//antigen processing and presentation of peptide or polysaccharide antigen via MHC class II;GO:0002684//positive regulation of immune system process;GO:0006955//immune response;GO:0019882//antigen processing and presentation;GO:0019886//antigen pr…	--
ENSMUSG00000033880	170.21	259.294	109.428	77.7166	67.809	68.092	63.3651	88.8142	646.808	539.263	715.297	693.147	801.841	570.645	574.9	693.269	626.728	566.981	113.091	642.888	2.50708	1.29896e-10	Lgals3bp	lectin, galactoside-binding, soluble, 3 binding protein [Source:MGI Symbol;Acc:MGI:99554]	-	-	-	-	GO:0005576//extracellular region;GO:0005615//extracellular space;GO:0016020//membrane	GO:0005044//scavenger receptor activity;GO:0005515//protein binding	GO:0006897//endocytosis;GO:0007155//cell adhesion	--
ENSMUSG00000025804	0	0	38.3955	0	0	28.4986	0	29.7885	77.8063	44.462	85.817	73.0827	114.849	73.2054	58.4112	51.3502	54.8451	47.1396	12.0853	68.0968	2.49433	1.85365e-05	Ccr1	chemokine (C-C motif) receptor 1 [Source:MGI Symbol;Acc:MGI:104618]	Human Diseases;Human Diseases;Organismal Systems;Environmental Information Processing;Environmental Information Processing	Infectious disease: viral;Infectious disease: viral;Immune system;Signaling molecules and interaction;Signaling molecules and interaction	ko05163//Human cytomegalovirus infection;ko05167//Kaposi sarcoma-associated herpesvirus infection;ko04062//Chemokine signaling pathway;ko04060//Cytokine-cytokine receptor interaction;ko04061//Viral protein interaction with cytokine and cytokine receptor	K04176;K04176;K04176;K04176;K04176	GO:0005737//cytoplasm;GO:0005886//plasma membrane;GO:0009897//external side of plasma membrane;GO:0016020//membrane;GO:0043025//neuronal cell body	GO:0004435//phosphatidylinositol phospholipase C activity;GO:0004930//G protein-coupled receptor activity;GO:0004950//chemokine receptor activity;GO:0005515//protein binding;GO:0016493//C-C chemokine receptor activity;GO:0019957//C-C chemokine binding;GO:0035717//chemokine (C-C motif) ligand 7 binding;GO:0071791//chemokine (C-C motif) ligand 5 binding	GO:0006816//calcium ion transport;GO:0006874//cellular calcium ion homeostasis;GO:0006887//exocytosis;GO:0006935//chemotaxis;GO:0006954//inflammatory response;GO:0006955//immune response;GO:0007165//signal transduction;GO:0007186//G protein-coupled receptor signaling pathway;GO:0007204//positive regulation of cytosolic calcium ion concentration;GO:0007267//cell-cell signaling;GO:0010629//negative…	--
ENSMUSG00000031897	299.818	246.666	179.345	143.017	117.977	121.084	113.685	106.428	782.628	820.471	1030.97	1017.66	998.154	1089.26	817.542	934.098	952.468	871.393	166.002	931.464	2.4883	6.57405e-12	Psmb10	proteasome (prosome, macropain) subunit, beta type 10 [Source:MGI Symbol;Acc:MGI:1096380]	Genetic Information Processing	Folding, sorting and degradation	ko03050//Proteasome	K02733	GO:0000502//proteasome complex;GO:0005634//nucleus;GO:0005654//nucleoplasm;GO:0005737//cytoplasm;GO:0005829//cytosol;GO:0005839//proteasome core complex;GO:0019774//proteasome core complex, beta-subunit complex;GO:1990111//spermatoproteasome complex	GO:0004175//endopeptidase activity;GO:0004298//threonine-type endopeptidase activity;GO:0008233//peptidase activity;GO:0016787//hydrolase activity	GO:0000902//cell morphogenesis;GO:0006508//proteolysis;GO:0042098//T cell proliferation;GO:0051603//proteolysis involved in cellular protein catabolic process	--
ENSMUSG00000000290	40.2404	25.8644	92.4857	27.0661	33.9083	73.3039	22.0879	68.845	265.39	212.395	329.777	259.68	414.754	273.35	198.239	242.944	271.927	217.915	47.9752	268.637	2.4853	9.49877e-08	Itgb2	integrin beta 2 [Source:MGI Symbol;Acc:MGI:96611]	Organismal Systems;Cellular Processes;Cellular Processes;Human Diseases;Environmental Information Processing;Human Diseases;Organismal Systems;Organismal Systems;Human Diseases;Environmental Information Processing;Environmental Information Processing;Organismal Systems;Human Diseases;Human Diseases;Human Diseases;Human Diseases;Human Diseases;Human Diseases;Human Diseases	Immune system;Cell motility;Transport and catabolism;Infectious disease: viral;Signal transduction;Infectious disease: bacterial;Immune system;Immune system;Infectious disease: parasitic;Signaling molecules and interaction;Signal transduction;Immune system;Cardiovascular disease;Infectious disease: bacterial;Infectious disease: parasitic;Infectious disease: bacterial;Infectious disease: bacterial…	ko04613//Neutrophil extracellular trap formation;ko04810//Regulation of actin cytoskeleton;ko04145//Phagosome;ko05166//Human T-cell leukemia virus 1 infection;ko04015//Rap1 signaling pathway;ko05152//Tuberculosis;ko04670//Leukocyte transendothelial migration;ko04610//Complement and coagulation cascades;ko05146//Amoebiasis;ko04514//Cell adhesion molecules;ko04390//Hippo signaling pathway;ko04650//…	K06464;K06464;K06464;K06464;K06464;K06464;K06464;K06464;K06464;K06464;K06464;K06464;K06464;K06464;K06464;K06464;K06464;K06464;K06464	GO:0009986//cell surface;GO:0016020//membrane	GO:0044877//protein-containing complex binding;GO:0046872//metal ion binding;GO:0050839//cell adhesion molecule binding	GO:0002523//leukocyte migration involved in inflammatory response;GO:0006909//phagocytosis;GO:0007155//cell adhesion;GO:0007159//leukocyte cell-cell adhesion;GO:0007229//integrin-mediated signaling pathway;GO:0043542//endothelial cell migration;GO:0045123//cellular extravasation;GO:0045429//positive regulation of nitric oxide biosynthetic process;GO:0045766//positive regulation of angiogenesis;GO…	--
ENSMUSG00000094117	1.24407	3.52104	3.3147	2.22914	2.0116	1.62124	3.16182	1.694	6.10734	22.9875	14.1124	8.5474	11.2456	8.29027	13.8524	14.1111	16.9115	13.2217	2.3497	12.9387	2.46115	1.61133e-05	Igkv3-12	immunoglobulin kappa variable 3-12 [Source:MGI Symbol;Acc:MGI:1330815]	-	-	-	-	GO:0005615//extracellular space;GO:0071748//monomeric IgA immunoglobulin complex;GO:0071751//secretory IgA immunoglobulin complex;GO:0071756//pentameric IgM immunoglobulin complex	-	GO:0006955//immune response	--
ENSMUSG00000105504	95.3929	124.374	71.9817	47.4902	53.7353	56.0633	49.737	45.7738	353	300.632	439.723	344.866	443.19	398.953	308.882	414.664	369.756	361.063	68.0685	373.473	2.45595	5.21528e-11	Gbp5	guanylate binding protein 5 [Source:MGI Symbol;Acc:MGI:2429943]	Organismal Systems	Immune system	ko04621//NOD-like receptor signaling pathway	K20898	GO:0000139//Golgi membrane;GO:0005737//cytoplasm;GO:0005794//Golgi apparatus;GO:0016020//membrane;GO:0030659//cytoplasmic vesicle membrane;GO:0031410//cytoplasmic vesicle;GO:0048471//perinuclear region of cytoplasm;GO:0106139//symbiont cell surface	GO:0000166//nucleotide binding;GO:0003924//GTPase activity;GO:0005515//protein binding;GO:0005525//GTP binding;GO:0016787//hydrolase activity;GO:0042802//identical protein binding;GO:0042803//protein homodimerization activity;GO:0140678//molecular function inhibitor activity	GO:0002218//activation of innate immune response;GO:0002376//immune system process;GO:0006605//protein targeting;GO:0006954//inflammatory response;GO:0009617//response to bacterium;GO:0032731//positive regulation of interleukin-1 beta production;GO:0032741//positive regulation of interleukin-18 production;GO:0034067//protein localization to Golgi apparatus;GO:0042742//defense response to bacteriu…	--
ENSMUSG00000027322	68.0145	95.594	53.8178	51.5362	51.1018	42.8305	40.8673	48.939	322.991	246.055	293.895	360.08	401.067	276.328	246.036	275.327	358.683	306.841	56.5877	308.73	2.44779	5.6777e-10	Siglec1	sialic acid binding Ig-like lectin 1, sialoadhesin [Source:MGI Symbol;Acc:MGI:99668]	Environmental Information Processing	Signaling molecules and interaction	ko04514//Cell adhesion molecules	K06548	GO:0016020//membrane	-	-	--
ENSMUSG00000020709	0	0	0	0	26.2398	19.0522	0	17.8506	52.043	41.4857	42.9846	43.4309	48.522	44.2925	36.5206	37.1667	46.1845	34.5741	7.89283	42.7205	2.43631	1.89149e-07	Adap2	ArfGAP with dual PH domains 2 [Source:MGI Symbol;Acc:MGI:2663075]	-	-	-	-	GO:0005737//cytoplasm;GO:0005740//mitochondrial envelope;GO:0005886//plasma membrane;GO:0016020//membrane;GO:0043231//intracellular membrane-bounded organelle	GO:0005096//GTPase activator activity;GO:0005545//1-phosphatidylinositol binding;GO:0005546//phosphatidylinositol-4,5-bisphosphate binding;GO:0005547//phosphatidylinositol-3,4,5-trisphosphate binding;GO:0043325//phosphatidylinositol-3,4-bisphosphate binding;GO:0043533//inositol 1,3,4,5 tetrakisphosphate binding;GO:0046872//metal ion binding;GO:1902936//phosphatidylinositol bisphosphate binding	GO:0007507//heart development;GO:0043087//regulation of GTPase activity;GO:0043547//positive regulation of GTPase activity;GO:0048017//inositol lipid-mediated signaling	--
ENSMUSG00000070427	0	0	21.0017	23.209	0	0	0	0	29.8534	22.9219	27.0114	31.7177	41.803	35.1277	21.3683	29.024	29.8534	29.8534	5.52633	29.8534	2.4335	9.35106e-06	Il18bp	interleukin 18 binding protein [Source:MGI Symbol;Acc:MGI:1333800]	-	-	-	-	GO:0005576//extracellular region;GO:0005615//extracellular space	GO:0042007//interleukin-18 binding	GO:0042088//T-helper 1 type immune response	--
ENSMUSG00000020641	32.8722	13.8769	24.73	16.8539	24.495	21.566	16.6089	21.525	100.038	82.8838	125.345	138.648	138.405	134.794	97.099	118.778	104.744	112.976	21.566	115.371	2.41945	4.75391e-10	Rsad2	radical S-adenosyl methionine domain containing 2 [Source:MGI Symbol;Acc:MGI:1929628]	Human Diseases;Human Diseases	Infectious disease: viral;Infectious disease: viral	ko05164//Influenza A;ko05160//Hepatitis C	K15045;K15045	GO:0001650//fibrillar center;GO:0005739//mitochondrion;GO:0005741//mitochondrial outer membrane;GO:0005743//mitochondrial inner membrane;GO:0005783//endoplasmic reticulum;GO:0005789//endoplasmic reticulum membrane;GO:0005794//Golgi apparatus;GO:0005811//lipid droplet;GO:0016020//membrane	GO:0003674//molecular_function;GO:0003824//catalytic activity;GO:0005515//protein binding;GO:0016829//lyase activity;GO:0043621//protein self-association;GO:0046872//metal ion binding;GO:0051536//iron-sulfur cluster binding;GO:0051539//4 iron, 4 sulfur cluster binding	GO:0001503//ossification;GO:0002376//immune system process;GO:0009615//response to virus;GO:0030278//regulation of ossification;GO:0034157//positive regulation of toll-like receptor 7 signaling pathway;GO:0034165//positive regulation of toll-like receptor 9 signaling pathway;GO:0035710//CD4-positive, alpha-beta T cell activation;GO:0043367//CD4-positive, alpha-beta T cell differentiation;GO:00450…	--
ENSMUSG00000078763	13.3361	13.5661	12.6652	18.3167	18.3167	18.6934	18.3167	33.3227	100.066	97.9924	98.4369	129.456	139.723	99.1388	47.9013	89.8641	93.8666	81.5033	18.3167	97.7949	2.4166	1.77788e-07	Slfn1	schlafen 1 [Source:MGI Symbol;Acc:MGI:1313259]	-	-	-	-	GO:0005634//nucleus;GO:0005737//cytoplasm;GO:0005829//cytosol	GO:0004540//ribonuclease activity;GO:0005515//protein binding;GO:0043022//ribosome binding;GO:0140102//catalytic activity, acting on a rRNA	GO:0000122//negative regulation of transcription by RNA polymerase II;GO:0001933//negative regulation of protein phosphorylation;GO:0002250//adaptive immune response;GO:0002376//immune system process;GO:0008285//negative regulation of cell population proliferation;GO:0042098//T cell proliferation;GO:0042130//negative regulation of T cell proliferation;GO:0051726//regulation of cell cycle;GO:00905…	--
ENSMUSG00000052160	29.7457	31.046	40.0183	23.7585	23.3373	30.1785	26.9539	44.6744	174.443	127.949	175.498	166.511	255.725	185.501	109.084	120.596	175.679	133.834	31.2141	162.482	2.38001	2.29966e-07	Pld4	phospholipase D family, member 4 [Source:MGI Symbol;Acc:MGI:2144765]	Metabolism;Metabolism;Metabolism	Global and overview maps;Lipid metabolism;Lipid metabolism	ko01100//Metabolic pathways;ko00564//Glycerophospholipid metabolism;ko00565//Ether lipid metabolism	K16860;K16860;K16860	GO:0005634//nucleus;GO:0005737//cytoplasm;GO:0005768//endosome;GO:0005769//early endosome;GO:0005783//endoplasmic reticulum;GO:0005789//endoplasmic reticulum membrane;GO:0005794//Golgi apparatus;GO:0016020//membrane;GO:0031090//organelle membrane;GO:0031410//cytoplasmic vesicle;GO:0032588//trans-Golgi network membrane;GO:0043229//intracellular organelle;GO:0045335//phagocytic vesicle	GO:0003824//catalytic activity;GO:0004518//nuclease activity;GO:0004527//exonuclease activity;GO:0004630//phospholipase D activity;GO:0005515//protein binding;GO:0016787//hydrolase activity;GO:0045145//single-stranded DNA 5'-3' exodeoxyribonuclease activity	GO:0002244//hematopoietic progenitor cell differentiation;GO:0002376//immune system process;GO:0006259//DNA metabolic process;GO:0006909//phagocytosis;GO:0006954//inflammatory response;GO:0045087//innate immune response;GO:0051649//establishment of localization in cell;GO:1900015//regulation of cytokine production involved in inflammatory response	--
ENSMUSG00000026535	29.05	73.8463	26.1015	40.5413	28.7232	52.6399	38.8728	21.2073	214.546	156.03	215.492	204.198	269.241	180.271	166.68	190.444	216.095	206.381	38.8728	201.938	2.37708	6.19739e-10	Ifi202b	interferon activated gene 202B [Source:MGI Symbol;Acc:MGI:1347083]	Organismal Systems	Immune system	ko04623//Cytosolic DNA-sensing pathway	K12971	GO:0005634//nucleus;GO:0005730//nucleolus;GO:0005737//cytoplasm	GO:0003677//DNA binding;GO:0003690//double-stranded DNA binding;GO:0005515//protein binding;GO:0060090//molecular adaptor activity;GO:0140678//molecular function inhibitor activity	GO:0002218//activation of innate immune response;GO:0002376//immune system process;GO:0006954//inflammatory response;GO:0009617//response to bacterium;GO:0032731//positive regulation of interleukin-1 beta production;GO:0035458//cellular response to interferon-beta;GO:0043154//negative regulation of cysteine-type endopeptidase activity involved in apoptotic process;GO:0045087//innate immune respon…	--
ENSMUSG00000035711	0	0	0	0	0	58.4293	0	0	50.8847	32.8226	36.7145	41.4581	42.9756	37.5357	35.2914	31.8658	40.042	28.1207	7.30366	37.7711	2.37059	0.000420975	Dok3	docking protein 3 [Source:MGI Symbol;Acc:MGI:1351490]	-	-	-	-	GO:0005737//cytoplasm;GO:0005886//plasma membrane;GO:0016020//membrane	GO:0005515//protein binding	GO:0007169//transmembrane receptor protein tyrosine kinase signaling pathway;GO:0007265//Ras protein signal transduction;GO:0043410//positive regulation of MAPK cascade	--
ENSMUSG00000029771	8.25675	8.2792	8.80886	8.2792	7.50171	7.10868	8.2792	9.71997	38.5225	35.5032	47.3778	43.8892	72.0797	44.5797	38.1564	31.7701	39.6679	33.8253	8.2792	42.5372	2.36116	3.07129e-07	Irf5	interferon regulatory factor 5 [Source:MGI Symbol;Acc:MGI:1350924]	Organismal Systems	Immune system	ko04620//Toll-like receptor signaling pathway	K09446	GO:0005634//nucleus;GO:0005737//cytoplasm	GO:0000976//transcription cis-regulatory region binding;GO:0000978//RNA polymerase II cis-regulatory region sequence-specific DNA binding;GO:0000981//DNA-binding transcription factor activity, RNA polymerase II-specific;GO:0001228//DNA-binding transcription activator activity, RNA polymerase II-specific;GO:0003677//DNA binding;GO:0003700//DNA-binding transcription factor activity;GO:0005515//prot…	GO:0002376//immune system process;GO:0002720//positive regulation of cytokine production involved in immune response;GO:0006351//transcription, DNA-templated;GO:0006355//regulation of transcription, DNA-templated;GO:0006357//regulation of transcription by RNA polymerase II;GO:0006954//inflammatory response;GO:0019221//cytokine-mediated signaling pathway;GO:0032481//positive regulation of type I i…	IRF
ENSMUSG00000026656	105.547	93.9705	118.596	74.4031	95.0955	88.5292	70.7995	114.963	537.492	399.98	571.663	483.852	733.551	512.579	380.131	356.846	508.422	406.308	95.2379	489.082	2.36047	3.92942e-08	Fcgr2b	Fc receptor, IgG, low affinity IIb [Source:MGI Symbol;Acc:MGI:95499]	Cellular Processes;Human Diseases;Human Diseases;Organismal Systems;Organismal Systems;Organismal Systems;Human Diseases	Transport and catabolism;Infectious disease: bacterial;Infectious disease: viral;Immune system;Development and regeneration;Immune system;Infectious disease: bacterial	ko04145//Phagosome;ko05152//Tuberculosis;ko05162//Measles;ko04666//Fc gamma R-mediated phagocytosis;ko04380//Osteoclast differentiation;ko04662//B cell receptor signaling pathway;ko05150//Staphylococcus aureus infection	K12560;K12560;K12560;K12560;K12560;K12560;K12560	GO:0016020//membrane	-	-	--
ENSMUSG00000030560	60.21	60.7241	78.616	63.801	50.1204	72.7275	53.1975	80.2552	310.994	262.893	430.135	288.307	507.431	362.79	271.792	284.485	346.971	247.053	64.9565	331.285	2.35053	1.21768e-07	Ctsc	cathepsin C [Source:MGI Symbol;Acc:MGI:109553]	Cellular Processes;Cellular Processes	Transport and catabolism;Cell growth and death	ko04142//Lysosome;ko04210//Apoptosis	K01275;K01275	GO:0005615//extracellular space;GO:0005654//nucleoplasm;GO:0005737//cytoplasm;GO:0005764//lysosome;GO:0005783//endoplasmic reticulum;GO:0005794//Golgi apparatus;GO:0005813//centrosome;GO:0043231//intracellular membrane-bounded organelle;GO:0062023//collagen-containing extracellular matrix	GO:0004197//cysteine-type endopeptidase activity;GO:0004252//serine-type endopeptidase activity;GO:0008233//peptidase activity;GO:0008234//cysteine-type peptidase activity;GO:0008239//dipeptidyl-peptidase activity;GO:0016505//peptidase activator activity involved in apoptotic process;GO:0016787//hydrolase activity;GO:0019902//phosphatase binding;GO:0031404//chloride ion binding;GO:0042802//identi…	GO:0001913//T cell mediated cytotoxicity;GO:0006508//proteolysis;GO:0006915//apoptotic process;GO:0010033//response to organic substance;GO:0031642//negative regulation of myelination;GO:0051603//proteolysis involved in cellular protein catabolic process;GO:1903052//positive regulation of proteolysis involved in cellular protein catabolic process;GO:1903980//positive regulation of microglial cell…	--
ENSMUSG00000060519	27.0409	34.3895	31.6475	26.8506	22.2013	23.9166	25.5228	23.0159	130.681	121.823	139.224	135.071	157.53	125.574	128.24	136.761	132.266	144.268	26.8231	135.144	2.33294	5.49484e-15	Tor3a	torsin family 3, member A [Source:MGI Symbol;Acc:MGI:1353652]	-	-	-	-	GO:0005635//nuclear envelope;GO:0005737//cytoplasm;GO:0005783//endoplasmic reticulum;GO:0005788//endoplasmic reticulum lumen	GO:0000166//nucleotide binding;GO:0005515//protein binding;GO:0005524//ATP binding;GO:0016887//ATP hydrolysis activity	-	--
ENSMUSG00000049988	13.254	12.2257	25.8224	15.7578	7.24416	12.7546	19.1948	19.8092	101.442	63.2905	90.1935	97.2119	117.646	75.2333	62.1975	51.9915	68.5469	60.6913	15.7578	78.8445	2.32294	5.37501e-07	Lrrc25	leucine rich repeat containing 25 [Source:MGI Symbol;Acc:MGI:2445284]	-	-	-	-	GO:0005737//cytoplasm;GO:0005783//endoplasmic reticulum;GO:0005829//cytosol;GO:0015630//microtubule cytoskeleton;GO:0016020//membrane	GO:0003674//molecular_function;GO:0005515//protein binding	GO:0008150//biological_process	--
ENSMUSG00000051457	0	0	8.29289	0	0	10.8164	0	23.5226	43.7735	10.3688	33.7433	23.4973	31.8491	20.0443	10.242	21.9247	40.9461	30.1234	5.32899	26.6513	2.32227	0.000496949	Spn	sialophorin [Source:MGI Symbol;Acc:MGI:98384]	Environmental Information Processing	Signaling molecules and interaction	ko04514//Cell adhesion molecules	K06477	GO:0001931//uropod;GO:0005604//basement membrane;GO:0005615//extracellular space;GO:0005634//nucleus;GO:0005886//plasma membrane;GO:0005902//microvillus;GO:0009897//external side of plasma membrane;GO:0009986//cell surface;GO:0016020//membrane;GO:0016605//PML body;GO:0032154//cleavage furrow;GO:0042995//cell projection	GO:0004888//transmembrane signaling receptor activity;GO:0005515//protein binding;GO:0019904//protein domain specific binding;GO:0030544//Hsp70 protein binding;GO:0031072//heat shock protein binding	GO:0001562//response to protozoan;GO:0001808//negative regulation of type IV hypersensitivity;GO:0001934//positive regulation of protein phosphorylation;GO:0002296//T-helper 1 cell lineage commitment;GO:0006468//protein phosphorylation;GO:0007162//negative regulation of cell adhesion;GO:0007166//cell surface receptor signaling pathway;GO:0031295//T cell costimulation;GO:0032609//interferon-gamma …	--
ENSMUSG00000001131	11.1463	0	21.2749	0	0	12.439	0	0	31.0839	24.4537	42.652	31.9112	53.0368	20.7377	13.0094	19.99	26.2201	15.1201	5.60753	27.8215	2.31076	0.000514448	Timp1	tissue inhibitor of metalloproteinase 1 [Source:MGI Symbol;Acc:MGI:98752]	Environmental Information Processing	Signal transduction	ko04066//HIF-1 signaling pathway	K16451	GO:0005576//extracellular region;GO:0005604//basement membrane;GO:0005615//extracellular space;GO:0031012//extracellular matrix	GO:0002020//protease binding;GO:0004857//enzyme inhibitor activity;GO:0005125//cytokine activity;GO:0005515//protein binding;GO:0008083//growth factor activity;GO:0008191//metalloendopeptidase inhibitor activity;GO:0008270//zinc ion binding;GO:0030414//peptidase inhibitor activity;GO:0046872//metal ion binding	GO:0001775//cell activation;GO:0002248//connective tissue replacement involved in inflammatory response wound healing;GO:0007165//signal transduction;GO:0008284//positive regulation of cell population proliferation;GO:0009725//response to hormone;GO:0010033//response to organic substance;GO:0010466//negative regulation of peptidase activity;GO:0010951//negative regulation of endopeptidase activit…	--
ENSMUSG00000053835	28.0093	51.4821	33.1851	33.2882	25.0709	30.3442	20.83	26.348	145.995	135.43	163.211	159.66	173.183	165.016	111.313	176.515	156.568	144.702	31.0697	153.159	2.30145	2.35381e-11	H2-T24	histocompatibility 2, T region locus 24 [Source:MGI Symbol;Acc:MGI:95958]	Cellular Processes;Human Diseases;Human Diseases;Human Diseases;Human Diseases;Human Diseases;Human Diseases;Cellular Processes;Human Diseases;Human Diseases;Cellular Processes;Environmental Information Processing;Human Diseases;Organismal Systems;Human Diseases;Human Diseases;Human Diseases;Human Diseases	Transport and catabolism;Infectious disease: viral;Infectious disease: viral;Infectious disease: viral;Cancer: overview;Infectious disease: viral;Infectious disease: viral;Transport and catabolism;Infectious disease: viral;Infectious disease: viral;Cell growth and death;Signaling molecules and interaction;Cardiovascular disease;Immune system;Endocrine and metabolic disease;Immune disease;Immune d…	ko04144//Endocytosis;ko05165//Human papillomavirus infection;ko05163//Human cytomegalovirus infection;ko05170//Human immunodeficiency virus 1 infection;ko05203//Viral carcinogenesis;ko05168//Herpes simplex virus 1 infection;ko05169//Epstein-Barr virus infection;ko04145//Phagosome;ko05167//Kaposi sarcoma-associated herpesvirus infection;ko05166//Human T-cell leukemia virus 1 infection;ko04218//Cel…	K06751;K06751;K06751;K06751;K06751;K06751;K06751;K06751;K06751;K06751;K06751;K06751;K06751;K06751;K06751;K06751;K06751;K06751	GO:0005615//extracellular space;GO:0009897//external side of plasma membrane;GO:0016020//membrane	GO:0005102//signaling receptor binding;GO:0042605//peptide antigen binding	GO:0001916//positive regulation of T cell mediated cytotoxicity;GO:0002476//antigen processing and presentation of endogenous peptide antigen via MHC class Ib;GO:0002486//antigen processing and presentation of endogenous peptide antigen via MHC class I via ER pathway, TAP-independent;GO:0006955//immune response	--
ENSMUSG00000093861	86.5972	58.7497	70.2968	112.93	109.915	88.2676	80.6817	63.9883	289.983	515.08	451.567	409.356	368.642	361.805	466.784	290.282	534.655	439.182	83.9282	412.733	2.29798	1.14386e-08	Igkv1-110	immunoglobulin kappa variable 1-110 [Source:MGI Symbol;Acc:MGI:4439558]	-	-	-	-	GO:0005615//extracellular space	-	GO:0006955//immune response	--
ENSMUSG00000073555	846.665	853.179	304.149	186.577	186.914	107.568	129.116	158.506	1491.42	1391.37	1928.78	1700.03	2063.55	1688.25	1716.91	1801.31	1543.68	1711.27	346.584	1703.66	2.29736	6.09757e-09	Gm4951	predicted gene 4951 [Source:MGI Symbol;Acc:MGI:3644953]	-	-	-	-	GO:0005789//endoplasmic reticulum membrane;GO:0016020//membrane	GO:0003924//GTPase activity;GO:0005525//GTP binding	GO:0006952//defense response;GO:0035458//cellular response to interferon-beta	--
ENSMUSG00000026395	45.6386	49.0682	65.0452	40.6687	39.9011	60.6141	47.7046	70.5016	276.048	220.606	294.172	253.534	384.893	267.137	203.784	214.214	241.299	204.769	52.3928	256.046	2.28896	1.95795e-08	Ptprc	protein tyrosine phosphatase, receptor type, C [Source:MGI Symbol;Acc:MGI:97810]	Human Diseases;Organismal Systems;Organismal Systems;Environmental Information Processing;Human Diseases	Infectious disease: bacterial;Immune system;Immune system;Signaling molecules and interaction;Immune disease	ko05132//Salmonella infection;ko04666//Fc gamma R-mediated phagocytosis;ko04660//T cell receptor signaling pathway;ko04514//Cell adhesion molecules;ko05340//Primary immunodeficiency	K06478;K06478;K06478;K06478;K06478	GO:0005886//plasma membrane;GO:0005925//focal adhesion;GO:0009897//external side of plasma membrane;GO:0009898//cytoplasmic side of plasma membrane;GO:0009986//cell surface;GO:0016020//membrane;GO:0032059//bleb;GO:0045121//membrane raft;GO:0071944//cell periphery;GO:0098857//membrane microdomain	GO:0004721//phosphoprotein phosphatase activity;GO:0004725//protein tyrosine phosphatase activity;GO:0005102//signaling receptor binding;GO:0005515//protein binding;GO:0008201//heparin binding;GO:0016787//hydrolase activity;GO:0016791//phosphatase activity;GO:0019901//protein kinase binding;GO:0030506//ankyrin binding;GO:0030507//spectrin binding;GO:0043395//heparan sulfate proteoglycan binding	GO:0000165//MAPK cascade;GO:0001779//natural killer cell differentiation;GO:0001915//negative regulation of T cell mediated cytotoxicity;GO:0001916//positive regulation of T cell mediated cytotoxicity;GO:0001960//negative regulation of cytokine-mediated signaling pathway;GO:0002244//hematopoietic progenitor cell differentiation;GO:0002639//positive regulation of immunoglobulin production;GO:00027…	--
ENSMUSG00000040483	24.8288	35.9402	9.69942	8.19495	6.122	9.65752	7.68394	9.55528	60.7257	69.0181	73.1894	67.6024	70.5665	69.2332	59.5947	70.7118	62.8442	69.2114	13.9603	67.2697	2.26863	1.48041e-10	Xaf1	XIAP associated factor 1 [Source:MGI Symbol;Acc:MGI:3772572]	-	-	-	-	GO:0005634//nucleus;GO:0005654//nucleoplasm;GO:0005737//cytoplasm;GO:0005739//mitochondrion	GO:0046872//metal ion binding;GO:0140313//molecular sequestering activity	GO:0006915//apoptotic process;GO:0031333//negative regulation of protein-containing complex assembly;GO:0032480//negative regulation of type I interferon production;GO:0035456//response to interferon-beta	--
ENSMUSG00000078920	121.426	121.274	86.7437	69.7769	88.0509	64.8829	54.3111	104.704	410.741	339.994	447.099	443.983	536.5	435.071	328.844	442.848	492.039	396.697	88.8962	427.382	2.26533	1.64243e-10	Ifi47	interferon gamma inducible protein 47 [Source:MGI Symbol;Acc:MGI:99448]	Environmental Information Processing	Signal transduction	ko04668//TNF signaling pathway	K17072	GO:0005783//endoplasmic reticulum;GO:0005789//endoplasmic reticulum membrane;GO:0016020//membrane	GO:0003924//GTPase activity;GO:0005525//GTP binding	GO:0006952//defense response;GO:0035458//cellular response to interferon-beta	--
ENSMUSG00000024640	39.7822	47.7378	52.8572	36.9816	33.3447	39.4676	33.7601	40.1991	183.222	171.052	186.139	169.439	245.999	177.516	182.213	235.85	219.808	174.603	40.5163	194.584	2.26382	7.84561e-11	Psat1	phosphoserine aminotransferase 1 [Source:MGI Symbol;Acc:MGI:2183441]	Metabolism;Metabolism;Metabolism;Metabolism;Metabolism;Metabolism	Global and overview maps;Global and overview maps;Global and overview maps;Amino acid metabolism;Amino acid metabolism;Metabolism of cofactors and vitamins	ko01100//Metabolic pathways;ko01200//Carbon metabolism;ko01230//Biosynthesis of amino acids;ko00270//Cysteine and methionine metabolism;ko00260//Glycine, serine and threonine metabolism;ko00750//Vitamin B6 metabolism	K00831;K00831;K00831;K00831;K00831;K00831	GO:0005737//cytoplasm;GO:0005829//cytosol	GO:0003824//catalytic activity;GO:0004648//O-phospho-L-serine:2-oxoglutarate aminotransferase activity;GO:0008483//transaminase activity;GO:0016740//transferase activity;GO:0030170//pyridoxal phosphate binding;GO:0042802//identical protein binding	GO:0006564//L-serine biosynthetic process;GO:0008652//cellular amino acid biosynthetic process	--
ENSMUSG00000030707	247.116	172.185	436.909	205.889	198.244	295.552	138.325	475.292	1362.65	1050.87	1426.24	1305.94	1958.88	1440.69	952.31	1118.02	1343.69	1014.1	271.189	1297.34	2.25819	8.39542e-08	Coro1a	coronin, actin binding protein 1A [Source:MGI Symbol;Acc:MGI:1345961]	Cellular Processes;Human Diseases	Transport and catabolism;Infectious disease: bacterial	ko04145//Phagosome;ko05152//Tuberculosis	K13882;K13882	GO:0001772//immunological synapse;GO:0001891//phagocytic cup;GO:0005737//cytoplasm;GO:0005769//early endosome;GO:0005829//cytosol;GO:0005856//cytoskeleton;GO:0005884//actin filament;GO:0005886//plasma membrane;GO:0005911//cell-cell junction;GO:0005938//cell cortex;GO:0015629//actin cytoskeleton;GO:0016020//membrane;GO:0030027//lamellipodium;GO:0030424//axon;GO:0030670//phagocytic vesicle membrane…	GO:0003779//actin binding;GO:0003785//actin monomer binding;GO:0005515//protein binding;GO:0008092//cytoskeletal protein binding;GO:0032036//myosin heavy chain binding;GO:0042802//identical protein binding;GO:0042803//protein homodimerization activity;GO:0043548//phosphatidylinositol 3-kinase binding;GO:0051015//actin filament binding	GO:0001845//phagolysosome assembly;GO:0006816//calcium ion transport;GO:0006906//vesicle fusion;GO:0006909//phagocytosis;GO:0007015//actin filament organization;GO:0008064//regulation of actin polymerization or depolymerization;GO:0008360//regulation of cell shape;GO:0010631//epithelial cell migration;GO:0016477//cell migration;GO:0030036//actin cytoskeleton organization;GO:0030595//leukocyte che…	--
ENSMUSG00000042460	0	0	24.4017	0	0	0	0	16.6964	21.5938	20.3282	24.666	25.168	26.6564	21.9724	23.6726	28.4349	22.0956	30.1216	5.13726	24.471	2.252	2.0851e-05	C1galt1	core 1 synthase, glycoprotein-N-acetylgalactosamine 3-beta-galactosyltransferase, 1 [Source:MGI Symbol;Acc:MGI:2151071]	Metabolism;Metabolism;Metabolism	Global and overview maps;Glycan biosynthesis and metabolism;Glycan biosynthesis and metabolism	ko01100//Metabolic pathways;ko00514//Other types of O-glycan biosynthesis;ko00512//Mucin type O-glycan biosynthesis	K00731;K00731;K00731	GO:0016020//membrane	GO:0008378//galactosyltransferase activity;GO:0016263//glycoprotein-N-acetylgalactosamine 3-beta-galactosyltransferase activity;GO:0016740//transferase activity;GO:0016757//glycosyltransferase activity;GO:0046872//metal ion binding	GO:0001525//angiogenesis;GO:0001822//kidney development;GO:0006486//protein glycosylation;GO:0006493//protein O-linked glycosylation;GO:0016267//O-glycan processing, core 1;GO:0030154//cell differentiation;GO:0060576//intestinal epithelial cell development	--
ENSMUSG00000027078	18.1392	18.8064	11.0281	13.2963	13.2963	12.1223	7.06576	12.6158	55.1865	52.0233	60.6138	70.0509	67.9736	63.8244	55.9924	65.5377	71.3515	69.3936	13.2963	63.1948	2.24879	3.6972e-12	Ube2l6	ubiquitin-conjugating enzyme E2L 6 [Source:MGI Symbol;Acc:MGI:1914500]	Human Diseases;Human Diseases;Genetic Information Processing	Neurodegenerative disease;Neurodegenerative disease;Folding, sorting and degradation	ko05022//Pathways of neurodegeneration - multiple diseases;ko05012//Parkinson disease;ko04120//Ubiquitin mediated proteolysis	K04553;K04553;K04553	GO:0000151//ubiquitin ligase complex;GO:0005634//nucleus	GO:0000166//nucleotide binding;GO:0005515//protein binding;GO:0005524//ATP binding;GO:0016740//transferase activity;GO:0019787//ubiquitin-like protein transferase activity;GO:0031625//ubiquitin protein ligase binding;GO:0042296//ISG15 transferase activity;GO:0043130//ubiquitin binding;GO:0061631//ubiquitin conjugating enzyme activity	GO:0000209//protein polyubiquitination;GO:0006511//ubiquitin-dependent protein catabolic process;GO:0016567//protein ubiquitination;GO:0019941//modification-dependent protein catabolic process;GO:0032020//ISG15-protein conjugation;GO:0045087//innate immune response	--
ENSMUSG00000037405	183.64	127.152	175.714	161.506	139.268	161.734	116.704	150.119	674.918	608.564	736.732	816.661	822.897	698.246	707.679	723.903	701.39	703.816	151.98	719.481	2.24308	5.57624e-14	Icam1	intercellular adhesion molecule 1 [Source:MGI Symbol;Acc:MGI:96392]	Human Diseases;Human Diseases;Human Diseases;Human Diseases;Human Diseases;Human Diseases;Organismal Systems;Human Diseases;Environmental Information Processing;Organismal Systems;Environmental Information Processing;Human Diseases;Environmental Information Processing;Human Diseases;Human Diseases;Human Diseases;Human Diseases	Cardiovascular disease;Infectious disease: viral;Infectious disease: viral;Infectious disease: viral;Infectious disease: viral;Cardiovascular disease;Immune system;Endocrine and metabolic disease;Signaling molecules and interaction;Immune system;Signal transduction;Cardiovascular disease;Signal transduction;Infectious disease: bacterial;Immune disease;Infectious disease: parasitic;Infectious dise…	ko05417//Lipid and atherosclerosis;ko05169//Epstein-Barr virus infection;ko05167//Kaposi sarcoma-associated herpesvirus infection;ko05166//Human T-cell leukemia virus 1 infection;ko05164//Influenza A;ko05418//Fluid shear stress and atherosclerosis;ko04670//Leukocyte transendothelial migration;ko04933//AGE-RAGE signaling pathway in diabetic complications;ko04514//Cell adhesion molecules;ko04650//N…	K06490;K06490;K06490;K06490;K06490;K06490;K06490;K06490;K06490;K06490;K06490;K06490;K06490;K06490;K06490;K06490;K06490	GO:0001772//immunological synapse;GO:0005615//extracellular space;GO:0005886//plasma membrane;GO:0009897//external side of plasma membrane;GO:0009986//cell surface;GO:0016020//membrane;GO:0045121//membrane raft;GO:0070062//extracellular exosome	GO:0005178//integrin binding;GO:0044877//protein-containing complex binding	GO:0002291//T cell activation via T cell receptor contact with antigen bound to MHC molecule on antigen presenting cell;GO:0002438//acute inflammatory response to antigenic stimulus;GO:0002457//T cell antigen processing and presentation;GO:0002693//positive regulation of cellular extravasation;GO:0007155//cell adhesion;GO:0007159//leukocyte cell-cell adhesion;GO:0007605//sensory perception of sou…	--
ENSMUSG00000032661	11.8924	14.8602	14.589	9.97829	10.1768	8.86495	19.4654	16.0997	68.4367	41.7801	61.912	69.6194	103.457	65.9331	42.3972	56.6278	67.3978	48.332	13.2408	62.5893	2.24092	9.88787e-07	Oas3	2'-5' oligoadenylate synthetase 3 [Source:MGI Symbol;Acc:MGI:2180850]	Human Diseases;Human Diseases;Human Diseases;Organismal Systems;Human Diseases;Human Diseases;Human Diseases	Infectious disease: viral;Infectious disease: viral;Infectious disease: viral;Immune system;Infectious disease: viral;Infectious disease: viral;Infectious disease: viral	ko05171//Coronavirus disease - COVID-19;ko05168//Herpes simplex virus 1 infection;ko05169//Epstein-Barr virus infection;ko04621//NOD-like receptor signaling pathway;ko05164//Influenza A;ko05160//Hepatitis C;ko05162//Measles	K14216;K14216;K14216;K14216;K14216;K14216;K14216	GO:0005634//nucleus;GO:0005654//nucleoplasm;GO:0005737//cytoplasm;GO:0005829//cytosol;GO:0005886//plasma membrane;GO:0016020//membrane	GO:0000166//nucleotide binding;GO:0001730//2'-5'-oligoadenylate synthetase activity;GO:0003723//RNA binding;GO:0003725//double-stranded RNA binding;GO:0005524//ATP binding;GO:0016740//transferase activity;GO:0016779//nucleotidyltransferase activity;GO:0046872//metal ion binding	GO:0002376//immune system process;GO:0009615//response to virus;GO:0032728//positive regulation of interferon-beta production;GO:0032760//positive regulation of tumor necrosis factor production;GO:0035395//negative regulation of chemokine (C-X-C motif) ligand 9 production;GO:0039529//RIG-I signaling pathway;GO:0039530//MDA-5 signaling pathway;GO:0042742//defense response to bacterium;GO:0045071//…	--
ENSMUSG00000032690	6.64717	5.2366	6.32786	8.90347	6.64717	6.64717	6.12073	6.64717	27.2697	31.045	35.0184	35.8181	42.8953	29.5399	20.4636	28.0755	26.341	37.3393	6.64717	31.3806	2.23906	1.15359e-08	Oas2	2'-5' oligoadenylate synthetase 2 [Source:MGI Symbol;Acc:MGI:2180852]	Human Diseases;Human Diseases;Human Diseases;Organismal Systems;Human Diseases;Human Diseases;Human Diseases	Infectious disease: viral;Infectious disease: viral;Infectious disease: viral;Immune system;Infectious disease: viral;Infectious disease: viral;Infectious disease: viral	ko05171//Coronavirus disease - COVID-19;ko05168//Herpes simplex virus 1 infection;ko05169//Epstein-Barr virus infection;ko04621//NOD-like receptor signaling pathway;ko05164//Influenza A;ko05160//Hepatitis C;ko05162//Measles	K14216;K14216;K14216;K14216;K14216;K14216;K14216	GO:0005654//nucleoplasm;GO:0005737//cytoplasm;GO:0005829//cytosol;GO:0016020//membrane;GO:0048471//perinuclear region of cytoplasm	GO:0000166//nucleotide binding;GO:0001730//2'-5'-oligoadenylate synthetase activity;GO:0003723//RNA binding;GO:0003725//double-stranded RNA binding;GO:0005524//ATP binding;GO:0016740//transferase activity;GO:0016779//nucleotidyltransferase activity;GO:0046872//metal ion binding	GO:0002376//immune system process;GO:0006401//RNA catabolic process;GO:0009615//response to virus;GO:0009617//response to bacterium;GO:0032728//positive regulation of interferon-beta production;GO:0032760//positive regulation of tumor necrosis factor production;GO:0042742//defense response to bacterium;GO:0045071//negative regulation of viral genome replication;GO:0045087//innate immune response;…	--
ENSMUSG00000060063	39.8271	48.7387	66.4606	40.7038	45.1044	62.1932	36.132	77.137	250.841	179.944	276.548	277.494	377.352	245.47	193.802	208.728	244.741	187.258	52.0371	244.218	2.23056	1.21602e-07	Alox5ap	arachidonate 5-lipoxygenase activating protein [Source:MGI Symbol;Acc:MGI:107505]	Organismal Systems	Immune system	ko04664//Fc epsilon RI signaling pathway	K20735	GO:0005634//nucleus;GO:0005635//nuclear envelope;GO:0005783//endoplasmic reticulum;GO:0005789//endoplasmic reticulum membrane;GO:0005829//cytosol;GO:0016020//membrane;GO:0031965//nuclear membrane	GO:0004051//arachidonate 5-lipoxygenase activity;GO:0004364//glutathione transferase activity;GO:0004464//leukotriene-C4 synthase activity;GO:0004602//glutathione peroxidase activity;GO:0005515//protein binding;GO:0008047//enzyme activator activity;GO:0019899//enzyme binding;GO:0042802//identical protein binding;GO:0044877//protein-containing complex binding;GO:0050544//arachidonic acid binding	GO:0002540//leukotriene production involved in inflammatory response;GO:0002675//positive regulation of acute inflammatory response;GO:0006691//leukotriene metabolic process;GO:0019370//leukotriene biosynthetic process;GO:0019372//lipoxygenase pathway;GO:0070207//protein homotrimerization;GO:0071277//cellular response to calcium ion;GO:0098869//cellular oxidant detoxification	--
ENSMUSG00000023132	17.2401	4.87516	10.977	18.1019	33.04	14.2116	42.8934	3.47569	81.8131	58.4535	97.9427	80.5975	126.041	88.0934	77.3544	88.5459	71.6093	71.6687	18.1019	84.2119	2.21789	2.53922e-07	Gzma	granzyme A [Source:MGI Symbol;Acc:MGI:109266]	Environmental Information Processing	Signaling molecules and interaction	ko04080//Neuroactive ligand-receptor interaction	K01352	GO:0005576//extracellular region;GO:0005615//extracellular space;GO:0005634//nucleus;GO:0005737//cytoplasm	GO:0004252//serine-type endopeptidase activity;GO:0008233//peptidase activity;GO:0008236//serine-type peptidase activity;GO:0016787//hydrolase activity;GO:0042803//protein homodimerization activity	GO:0006508//proteolysis;GO:0009617//response to bacterium;GO:0031640//killing of cells of other organism;GO:0032078//negative regulation of endodeoxyribonuclease activity;GO:0043065//positive regulation of apoptotic process;GO:0043392//negative regulation of DNA binding;GO:0051354//negative regulation of oxidoreductase activity;GO:0051603//proteolysis involved in cellular protein catabolic proces…	--
ENSMUSG00000032322	0	0	19.5607	0	18.923	0	0	18.4093	32.8866	30.8362	32.4552	30.322	39.8669	35.7395	26.5418	30.9792	38.2828	32.5406	7.11164	33.0451	2.21618	9.74495e-07	Pstpip1	proline-serine-threonine phosphatase-interacting protein 1 [Source:MGI Symbol;Acc:MGI:1321396]	Organismal Systems	Immune system	ko04621//NOD-like receptor signaling pathway	K12804	GO:0005829//cytosol;GO:0005886//plasma membrane	GO:0005515//protein binding;GO:0042802//identical protein binding	-	--
ENSMUSG00000035929	293.646	212.218	213.761	200.724	80.1183	105.641	124.774	109.084	748.566	654.34	814.211	873.644	1028.5	705.155	673.621	743.289	770.498	727.548	167.496	773.937	2.20809	4.39796e-10	H2-Q4	histocompatibility 2, Q region locus 4 [Source:MGI Symbol;Acc:MGI:95933]	Cellular Processes;Human Diseases;Human Diseases;Human Diseases;Human Diseases;Human Diseases;Human Diseases;Cellular Processes;Human Diseases;Human Diseases;Cellular Processes;Environmental Information Processing;Human Diseases;Organismal Systems;Human Diseases;Human Diseases;Human Diseases;Human Diseases	Transport and catabolism;Infectious disease: viral;Infectious disease: viral;Infectious disease: viral;Cancer: overview;Infectious disease: viral;Infectious disease: viral;Transport and catabolism;Infectious disease: viral;Infectious disease: viral;Cell growth and death;Signaling molecules and interaction;Cardiovascular disease;Immune system;Endocrine and metabolic disease;Immune disease;Immune d…	ko04144//Endocytosis;ko05165//Human papillomavirus infection;ko05163//Human cytomegalovirus infection;ko05170//Human immunodeficiency virus 1 infection;ko05203//Viral carcinogenesis;ko05168//Herpes simplex virus 1 infection;ko05169//Epstein-Barr virus infection;ko04145//Phagosome;ko05167//Kaposi sarcoma-associated herpesvirus infection;ko05166//Human T-cell leukemia virus 1 infection;ko04218//Cel…	K06751;K06751;K06751;K06751;K06751;K06751;K06751;K06751;K06751;K06751;K06751;K06751;K06751;K06751;K06751;K06751;K06751;K06751	GO:0005615//extracellular space;GO:0005783//endoplasmic reticulum;GO:0005794//Golgi apparatus;GO:0005797//Golgi medial cisterna;GO:0005886//plasma membrane;GO:0009897//external side of plasma membrane;GO:0009986//cell surface;GO:0016020//membrane;GO:0032398//MHC class Ib protein complex;GO:0042612//MHC class I protein complex;GO:0042824//MHC class I peptide loading complex;GO:0070971//endoplasmic…	GO:0005102//signaling receptor binding;GO:0030881//beta-2-microglobulin binding;GO:0042277//peptide binding;GO:0042288//MHC class I protein binding;GO:0042605//peptide antigen binding;GO:0042608//T cell receptor binding;GO:0042610//CD8 receptor binding;GO:0044877//protein-containing complex binding;GO:0046703//natural killer cell lectin-like receptor binding;GO:0046977//TAP binding;GO:0051087//ch…	GO:0001916//positive regulation of T cell mediated cytotoxicity;GO:0002476//antigen processing and presentation of endogenous peptide antigen via MHC class Ib;GO:0002486//antigen processing and presentation of endogenous peptide antigen via MHC class I via ER pathway, TAP-independent;GO:0006955//immune response	--
ENSMUSG00000095007	181.455	130.226	150.267	180.903	127.567	145.632	133.178	124.162	492.937	823.436	672.235	696.183	615.777	545.704	742.235	445.021	1045.3	623.566	146.674	670.24	2.19207	2.94717e-07	Igkv12-41	immunoglobulin kappa chain variable 12-41 [Source:MGI Symbol;Acc:MGI:4439772]	-	-	-	-	GO:0005615//extracellular space;GO:0019814//immunoglobulin complex	-	GO:0002250//adaptive immune response;GO:0002376//immune system process;GO:0006955//immune response	--
ENSMUSG00000040033	114.544	143.523	63.7574	52.391	43.0917	46.7933	36.4172	42.8708	302.279	277.154	327.109	328.935	399.53	318.269	257.818	296.192	315.191	276.412	67.9235	309.889	2.18977	6.66608e-10	Stat2	signal transducer and activator of transcription 2 [Source:MGI Symbol;Acc:MGI:103039]	Human Diseases;Human Diseases;Human Diseases;Human Diseases;Human Diseases;Human Diseases;Cellular Processes;Organismal Systems;Organismal Systems;Human Diseases;Human Diseases;Human Diseases;Human Diseases;Organismal Systems;Organismal Systems;Environmental Information Processing	Cancer: overview;Infectious disease: viral;Infectious disease: viral;Infectious disease: viral;Infectious disease: viral;Infectious disease: viral;Cell growth and death;Immune system;Immune system;Infectious disease: viral;Infectious disease: viral;Infectious disease: viral;Infectious disease: viral;Development and regeneration;Immune system;Signal transduction	ko05200//Pathways in cancer;ko05171//Coronavirus disease - COVID-19;ko05165//Human papillomavirus infection;ko05168//Herpes simplex virus 1 infection;ko05169//Epstein-Barr virus infection;ko05167//Kaposi sarcoma-associated herpesvirus infection;ko04217//Necroptosis;ko04621//NOD-like receptor signaling pathway;ko04062//Chemokine signaling pathway;ko05164//Influenza A;ko05161//Hepatitis B;ko05160//…	K11221;K11221;K11221;K11221;K11221;K11221;K11221;K11221;K11221;K11221;K11221;K11221;K11221;K11221;K11221;K11221	GO:0005634//nucleus;GO:0005737//cytoplasm;GO:0005829//cytosol;GO:0005886//plasma membrane;GO:0070721//ISGF3 complex	GO:0000981//DNA-binding transcription factor activity, RNA polymerase II-specific;GO:0003677//DNA binding;GO:0003700//DNA-binding transcription factor activity;GO:0005515//protein binding;GO:0042802//identical protein binding;GO:0044389//ubiquitin-like protein ligase binding	GO:0001932//regulation of protein phosphorylation;GO:0006355//regulation of transcription, DNA-templated;GO:0006357//regulation of transcription by RNA polymerase II;GO:0007165//signal transduction;GO:0007259//receptor signaling pathway via JAK-STAT;GO:0019221//cytokine-mediated signaling pathway;GO:0045944//positive regulation of transcription by RNA polymerase II;GO:0051607//defense response to…	STAT
ENSMUSG00000076570	0	0	0	17.2416	16.4627	0	0	0	10.3958	6.46657	21.6878	21.9306	22.1676	22.3512	19.3105	24.835	28.1939	14.8668	4.21303	19.2206	2.18972	0.000453398	Igkv12-38	immunoglobulin kappa chain variable 12-38 [Source:MGI Symbol;Acc:MGI:4439614]	-	-	-	-	GO:0005615//extracellular space	-	GO:0006955//immune response	--
ENSMUSG00000003283	17.8529	20.6529	31.655	26.8698	9.77816	31.5731	14.0659	24.3741	109.649	85.3763	126.58	97.2674	135.394	97.1297	72.2067	86.5864	98.5397	83.6088	22.1028	99.2339	2.16661	1.68478e-08	Hck	hemopoietic cell kinase [Source:MGI Symbol;Acc:MGI:96052]	Human Diseases;Organismal Systems;Organismal Systems	Infectious disease: viral;Immune system;Immune system	ko05167//Kaposi sarcoma-associated herpesvirus infection;ko04062//Chemokine signaling pathway;ko04666//Fc gamma R-mediated phagocytosis	K08893;K08893;K08893	GO:0005634//nucleus;GO:0005737//cytoplasm;GO:0005764//lysosome;GO:0005794//Golgi apparatus;GO:0005829//cytosol;GO:0005856//cytoskeleton;GO:0005884//actin filament;GO:0005886//plasma membrane;GO:0005901//caveola;GO:0005925//focal adhesion;GO:0009898//cytoplasmic side of plasma membrane;GO:0016020//membrane;GO:0030133//transport vesicle;GO:0031234//extrinsic component of cytoplasmic side of plasma …	GO:0000166//nucleotide binding;GO:0001784//phosphotyrosine residue binding;GO:0004672//protein kinase activity;GO:0004713//protein tyrosine kinase activity;GO:0004715//non-membrane spanning protein tyrosine kinase activity;GO:0005102//signaling receptor binding;GO:0005515//protein binding;GO:0005524//ATP binding;GO:0008289//lipid binding;GO:0016301//kinase activity;GO:0016740//transferase activity	GO:0002376//immune system process;GO:0006468//protein phosphorylation;GO:0006887//exocytosis;GO:0006909//phagocytosis;GO:0006954//inflammatory response;GO:0007169//transmembrane receptor protein tyrosine kinase signaling pathway;GO:0008284//positive regulation of cell population proliferation;GO:0008360//regulation of cell shape;GO:0016310//phosphorylation;GO:0018108//peptidyl-tyrosine phosphoryl…	--
ENSMUSG00000021403	0	6.82412	0	0	0	0	33.4476	30.4296	46.9796	25.3536	39.1631	33.947	46.4768	36.9767	33.5161	40.7554	54.0776	37.9516	8.83765	39.5198	2.16084	3.28819e-05	Serpinb9b	serine (or cysteine) peptidase inhibitor, clade B, member 9b [Source:MGI Symbol;Acc:MGI:894668]	Human Diseases	Infectious disease: parasitic	ko05146//Amoebiasis	K13963	GO:0005615//extracellular space;GO:0005634//nucleus;GO:0005654//nucleoplasm;GO:0005737//cytoplasm;GO:0005794//Golgi apparatus;GO:0005829//cytosol	GO:0002020//protease binding;GO:0004867//serine-type endopeptidase inhibitor activity;GO:0005515//protein binding;GO:0043027//cysteine-type endopeptidase inhibitor activity involved in apoptotic process	GO:0001913//T cell mediated cytotoxicity;GO:0006915//apoptotic process;GO:0006955//immune response;GO:0010951//negative regulation of endopeptidase activity;GO:0042270//protection from natural killer cell mediated cytotoxicity;GO:0043066//negative regulation of apoptotic process	--
ENSMUSG00000029561	17.1867	22.5546	17.1867	11.5382	17.6795	17.1867	16.9744	17.1867	73.5507	67.6077	85.2308	93.6612	93.5311	79.4824	58.7087	75.1328	72.7027	64.1866	17.1867	76.3795	2.15189	2.56739e-10	Oasl2	2'-5' oligoadenylate synthetase-like 2 [Source:MGI Symbol;Acc:MGI:1344390]	Human Diseases	Infectious disease: viral	ko05165//Human papillomavirus infection	K14608	GO:0005654//nucleoplasm;GO:0005829//cytosol;GO:0016020//membrane	GO:0000166//nucleotide binding;GO:0001730//2'-5'-oligoadenylate synthetase activity;GO:0003723//RNA binding;GO:0003725//double-stranded RNA binding;GO:0005515//protein binding;GO:0005524//ATP binding;GO:0016740//transferase activity;GO:0016779//nucleotidyltransferase activity;GO:0046872//metal ion binding	GO:0002376//immune system process;GO:0006164//purine nucleotide biosynthetic process;GO:0009615//response to virus;GO:0045071//negative regulation of viral genome replication;GO:0045087//innate immune response;GO:0051607//defense response to virus;GO:0060700//regulation of ribonuclease activity;GO:0070106//interleukin-27-mediated signaling pathway	--
ENSMUSG00000026104	2175.36	2680.17	893.265	606.722	477.137	483.428	382.521	394.717	3958.74	4201.35	4908.07	4510.22	5107.22	4819.93	3987.54	4505.23	4589.37	4264.29	1011.67	4485.2	2.14844	6.55798e-09	Stat1	signal transducer and activator of transcription 1 [Source:MGI Symbol;Acc:MGI:103063]	Human Diseases;Human Diseases;Human Diseases;Human Diseases;Human Diseases;Human Diseases;Cellular Processes;Organismal Systems;Human Diseases;Organismal Systems;Human Diseases;Human Diseases;Human Diseases;Human Diseases;Organismal Systems;Human Diseases;Organismal Systems;Organismal Systems;Organismal Systems;Human Diseases;Human Diseases;Organismal Systems;Organismal Systems;Human Diseases;Hum…	Cancer: overview;Infectious disease: viral;Infectious disease: viral;Infectious disease: viral;Infectious disease: viral;Infectious disease: viral;Cell growth and death;Immune system;Infectious disease: bacterial;Immune system;Infectious disease: viral;Infectious disease: viral;Infectious disease: viral;Infectious disease: viral;Endocrine system;Infectious disease: parasitic;Development and regen…	ko05200//Pathways in cancer;ko05171//Coronavirus disease - COVID-19;ko05165//Human papillomavirus infection;ko05168//Herpes simplex virus 1 infection;ko05169//Epstein-Barr virus infection;ko05167//Kaposi sarcoma-associated herpesvirus infection;ko04217//Necroptosis;ko04621//NOD-like receptor signaling pathway;ko05152//Tuberculosis;ko04062//Chemokine signaling pathway;ko05164//Influenza A;ko05161/…	K11220;K11220;K11220;K11220;K11220;K11220;K11220;K11220;K11220;K11220;K11220;K11220;K11220;K11220;K11220;K11220;K11220;K11220;K11220;K11220;K11220;K11220;K11220;K11220;K11220;K11220;K11220;K11220;K11220	GO:0000785//chromatin;GO:0005634//nucleus;GO:0005654//nucleoplasm;GO:0005730//nucleolus;GO:0005737//cytoplasm;GO:0005829//cytosol;GO:0032991//protein-containing complex;GO:0048471//perinuclear region of cytoplasm;GO:0070721//ISGF3 complex;GO:0090575//RNA polymerase II transcription regulator complex	GO:0000977//RNA polymerase II transcription regulatory region sequence-specific DNA binding;GO:0000978//RNA polymerase II cis-regulatory region sequence-specific DNA binding;GO:0000979//RNA polymerase II core promoter sequence-specific DNA binding;GO:0000981//DNA-binding transcription factor activity, RNA polymerase II-specific;GO:0001222//transcription corepressor binding;GO:0001223//transcripti…	GO:0001937//negative regulation of endothelial cell proliferation;GO:0002230//positive regulation of defense response to virus by host;GO:0006355//regulation of transcription, DNA-templated;GO:0006357//regulation of transcription by RNA polymerase II;GO:0007165//signal transduction;GO:0007259//receptor signaling pathway via JAK-STAT;GO:0010033//response to organic substance;GO:0010742//macrophage…	STAT
ENSMUSG00000031722	1480.08	980.47	1128.38	243.677	303.542	344.55	114.054	84.6561	2431.85	3433.2	2417.02	2329.39	1364.66	1631.05	3396.65	2768.36	3017.73	3092.89	584.927	2588.28	2.14566	5.07172e-06	Hp	haptoglobin [Source:MGI Symbol;Acc:MGI:96211]	-	-	-	-	GO:0005576//extracellular region;GO:0005615//extracellular space;GO:0005783//endoplasmic reticulum;GO:0005794//Golgi apparatus;GO:0031838//haptoglobin-hemoglobin complex;GO:0034366//spherical high-density lipoprotein particle;GO:0072562//blood microparticle	GO:0004252//serine-type endopeptidase activity;GO:0016209//antioxidant activity;GO:0030492//hemoglobin binding;GO:0042802//identical protein binding	GO:0001889//liver development;GO:0002376//immune system process;GO:0002526//acute inflammatory response;GO:0006508//proteolysis;GO:0006953//acute-phase response;GO:0007219//Notch signaling pathway;GO:0009617//response to bacterium;GO:0010942//positive regulation of cell death;GO:0042742//defense response to bacterium;GO:0098869//cellular oxidant detoxification	--
ENSMUSG00000025044	6.1005	11.7757	29.4024	9.89885	9.29961	13.2073	5.85167	10.2206	49.1418	33.7005	65.5207	47.6198	91.0529	56.5864	44.9969	42.8791	55.7018	41.0458	11.9696	52.8246	2.14184	6.34258e-06	Msr1	macrophage scavenger receptor 1 [Source:MGI Symbol;Acc:MGI:98257]	Cellular Processes	Transport and catabolism	ko04145//Phagosome	K06558	GO:0005581//collagen trimer;GO:0005829//cytosol;GO:0005886//plasma membrane;GO:0016020//membrane;GO:0031410//cytoplasmic vesicle;GO:0034362//low-density lipoprotein particle	GO:0001540//amyloid-beta binding;GO:0005044//scavenger receptor activity;GO:0030169//low-density lipoprotein particle binding;GO:0038024//cargo receptor activity	GO:0006897//endocytosis;GO:0006898//receptor-mediated endocytosis;GO:0006911//phagocytosis, engulfment;GO:0010629//negative regulation of gene expression;GO:0010744//positive regulation of macrophage derived foam cell differentiation;GO:0010886//positive regulation of cholesterol storage;GO:0030301//cholesterol transport;GO:0034381//plasma lipoprotein particle clearance;GO:0042953//lipoprotein tr…	--
ENSMUSG00000005667	15.5674	21.6791	13.951	14.6469	16.0447	12.2907	8.34872	14.6469	77.9495	54.7206	58.9396	55.3877	81.5815	64.299	55.0199	71.1016	67.7897	56.8931	14.6469	64.3682	2.13575	4.19296e-10	Mthfd2	methylenetetrahydrofolate dehydrogenase (NAD+ dependent), methenyltetrahydrofolate cyclohydrolase [Source:MGI Symbol;Acc:MGI:1338850]	Metabolism;Metabolism	Global and overview maps;Metabolism of cofactors and vitamins	ko01100//Metabolic pathways;ko00670//One carbon pool by folate	K13403;K13403	GO:0005739//mitochondrion	GO:0000287//magnesium ion binding;GO:0003824//catalytic activity;GO:0004477//methenyltetrahydrofolate cyclohydrolase activity;GO:0004487//methylenetetrahydrofolate dehydrogenase (NAD+) activity;GO:0004488//methylenetetrahydrofolate dehydrogenase (NADP+) activity;GO:0016491//oxidoreductase activity;GO:0016787//hydrolase activity;GO:0042301//phosphate ion binding	GO:0006730//one-carbon metabolic process;GO:0008152//metabolic process;GO:0035999//tetrahydrofolate interconversion;GO:0046653//tetrahydrofolate metabolic process	--
ENSMUSG00000033355	35.9383	61.6346	21.3148	21.1756	38.4196	25.2445	28.6995	20.042	120.032	121.319	165.388	152.123	142.314	140.083	122.384	150.558	133.926	132.885	31.5586	138.101	2.12962	4.90558e-11	Rtp4	receptor transporter protein 4 [Source:MGI Symbol;Acc:MGI:1915025]	-	-	-	-	GO:0005737//cytoplasm;GO:0016020//membrane;GO:0110165//cellular anatomical entity	GO:0005515//protein binding;GO:0031849//olfactory receptor binding;GO:0046872//metal ion binding	GO:0001580//detection of chemical stimulus involved in sensory perception of bitter taste;GO:0006612//protein targeting to membrane;GO:0051205//protein insertion into membrane;GO:0051607//defense response to virus	--
ENSMUSG00000096727	201.128	179.873	128.753	104.657	103.88	124.775	107.239	114.833	563.278	537.32	628.325	621.308	617.664	582.256	490.517	637.584	592.235	533.399	133.142	580.389	2.12405	3.13402e-13	Psmb9	proteasome (prosome, macropain) subunit, beta type 9 (large multifunctional peptidase 2) [Source:MGI Symbol;Acc:MGI:1346526]	Genetic Information Processing	Folding, sorting and degradation	ko03050//Proteasome	K02741	GO:0000502//proteasome complex;GO:0005634//nucleus;GO:0005737//cytoplasm;GO:0005829//cytosol;GO:0005839//proteasome core complex	GO:0004298//threonine-type endopeptidase activity	GO:0051603//proteolysis involved in cellular protein catabolic process;GO:2000116//regulation of cysteine-type endopeptidase activity	--
ENSMUSG00000076512	0	9.85183	9.09723	0	9.39938	0	0	0	11.3661	9.00397	28.837	13.1226	14.9744	18.2179	16.9665	8.51627	19.0765	13.0894	3.54356	15.3171	2.11187	0.000365668	Igkv9-123	immunoglobulin kappa variable 9-123 [Source:MGI Symbol;Acc:MGI:3643848]	-	-	-	-	GO:0005615//extracellular space	-	GO:0006955//immune response	--
ENSMUSG00000052187	53.9932	0	0	0	0	27.4982	0	0	44.0153	44.0153	44.0153	44.0153	44.0153	18.1585	18.174	40.1707	48.9325	94.641	10.1864	44.0153	2.11136	0.0031935	Hbb-y	hemoglobin Y, beta-like embryonic chain [Source:MGI Symbol;Acc:MGI:96027]	-	-	-	-	GO:0005833//hemoglobin complex	GO:0005344//oxygen carrier activity;GO:0019825//oxygen binding;GO:0020037//heme binding;GO:0031721//hemoglobin alpha binding;GO:0044877//protein-containing complex binding;GO:0046872//metal ion binding	GO:0014070//response to organic cyclic compound;GO:0015671//oxygen transport	--
ENSMUSG00000040296	152.267	167.431	95.1064	100.972	90.9189	85.5297	71.3844	76.5729	412.9	426.056	458.443	480.985	508.013	448.986	425.302	460.911	453.877	455.858	105.023	453.133	2.10923	8.61319e-14	Rigi	RNA sensor RIG-I [Source:MGI Symbol;Acc:MGI:2442858]	Human Diseases;Human Diseases;Human Diseases;Human Diseases;Human Diseases;Human Diseases;Human Diseases;Environmental Information Processing;Organismal Systems;Organismal Systems	Infectious disease: viral;Infectious disease: viral;Infectious disease: viral;Infectious disease: viral;Infectious disease: viral;Infectious disease: viral;Infectious disease: viral;Signal transduction;Immune system;Immune system	ko05171//Coronavirus disease - COVID-19;ko05168//Herpes simplex virus 1 infection;ko05169//Epstein-Barr virus infection;ko05164//Influenza A;ko05161//Hepatitis B;ko05160//Hepatitis C;ko05162//Measles;ko04064//NF-kappa B signaling pathway;ko04622//RIG-I-like receptor signaling pathway;ko04623//Cytosolic DNA-sensing pathway	K12646;K12646;K12646;K12646;K12646;K12646;K12646;K12646;K12646;K12646	GO:0005737//cytoplasm;GO:0005829//cytosol;GO:0005856//cytoskeleton;GO:0005886//plasma membrane;GO:0005923//bicellular tight junction;GO:0015629//actin cytoskeleton;GO:0016020//membrane;GO:0032587//ruffle membrane;GO:0042995//cell projection;GO:0070161//anchoring junction;GO:1990904//ribonucleoprotein complex	GO:0000166//nucleotide binding;GO:0003677//DNA binding;GO:0003690//double-stranded DNA binding;GO:0003723//RNA binding;GO:0003724//RNA helicase activity;GO:0003725//double-stranded RNA binding;GO:0003727//single-stranded RNA binding;GO:0004386//helicase activity;GO:0005515//protein binding;GO:0005524//ATP binding;GO:0005525//GTP binding;GO:0008270//zinc ion binding;GO:0016787//hydrolase activity;…	GO:0002230//positive regulation of defense response to virus by host;GO:0002376//immune system process;GO:0002735//positive regulation of myeloid dendritic cell cytokine production;GO:0002753//cytoplasmic pattern recognition receptor signaling pathway;GO:0009597//detection of virus;GO:0009615//response to virus;GO:0010467//gene expression;GO:0010628//positive regulation of gene expression;GO:0030…	--
ENSMUSG00000024349	25.1682	33.2305	33.9833	21.1035	29.3737	29.3881	21.1082	23.0958	116.244	100.475	140.03	103.145	154.982	111.469	98.7302	124.003	118.411	97.6316	27.0564	116.512	2.10644	7.07727e-10	Sting1	stimulator of interferon response cGAMP interactor 1 [Source:MGI Symbol;Acc:MGI:1919762]	Human Diseases;Human Diseases;Human Diseases;Human Diseases;Organismal Systems;Organismal Systems;Organismal Systems	Infectious disease: viral;Infectious disease: viral;Infectious disease: viral;Infectious disease: viral;Immune system;Immune system;Immune system	ko05171//Coronavirus disease - COVID-19;ko05163//Human cytomegalovirus infection;ko05170//Human immunodeficiency virus 1 infection;ko05168//Herpes simplex virus 1 infection;ko04621//NOD-like receptor signaling pathway;ko04622//RIG-I-like receptor signaling pathway;ko04623//Cytosolic DNA-sensing pathway	K12654;K12654;K12654;K12654;K12654;K12654;K12654	GO:0000139//Golgi membrane;GO:0000421//autophagosome membrane;GO:0005654//nucleoplasm;GO:0005737//cytoplasm;GO:0005739//mitochondrion;GO:0005741//mitochondrial outer membrane;GO:0005768//endosome;GO:0005776//autophagosome;GO:0005777//peroxisome;GO:0005783//endoplasmic reticulum;GO:0005789//endoplasmic reticulum membrane;GO:0005794//Golgi apparatus;GO:0005829//cytosol;GO:0005886//plasma membrane;G…	GO:0000166//nucleotide binding;GO:0005515//protein binding;GO:0009055//electron transfer activity;GO:0016491//oxidoreductase activity;GO:0016625//oxidoreductase activity, acting on the aldehyde or oxo group of donors, iron-sulfur protein as acceptor;GO:0019901//protein kinase binding;GO:0031625//ubiquitin protein ligase binding;GO:0035438//cyclic-di-GMP binding;GO:0035591//signaling adaptor activ…	GO:0000045//autophagosome assembly;GO:0002218//activation of innate immune response;GO:0002221//pattern recognition receptor signaling pathway;GO:0002230//positive regulation of defense response to virus by host;GO:0002376//immune system process;GO:0002753//cytoplasmic pattern recognition receptor signaling pathway;GO:0006914//autophagy;GO:0010468//regulation of gene expression;GO:0016239//positi…	--
ENSMUSG00000041836	0	0	19.1964	21.1672	7.5802	0	0	0	24.6652	27.5897	14.5757	26.2511	43.1596	29.4935	23.5522	23.8313	24.7063	19.6117	5.99298	25.7436	2.10287	0.000114525	Ptpre	protein tyrosine phosphatase, receptor type, E [Source:MGI Symbol;Acc:MGI:97813]	-	-	-	-	GO:0005634//nucleus;GO:0005737//cytoplasm;GO:0005886//plasma membrane;GO:0016020//membrane	GO:0004721//phosphoprotein phosphatase activity;GO:0004725//protein tyrosine phosphatase activity;GO:0016787//hydrolase activity;GO:0016791//phosphatase activity;GO:0042802//identical protein binding	GO:0006470//protein dephosphorylation;GO:0007185//transmembrane receptor protein tyrosine phosphatase signaling pathway;GO:0016311//dephosphorylation;GO:0033003//regulation of mast cell activation;GO:0046627//negative regulation of insulin receptor signaling pathway	--
ENSMUSG00000017830	8.16045	21.2477	5.4554	13.8443	13.8443	13.8443	13.8443	20.5137	57.4397	46.7446	61.1436	68.5652	75.3072	61.7058	42.4053	60.7118	58.103	55.2692	13.8443	58.7396	2.08504	2.39216e-09	Dhx58	DEXH (Asp-Glu-X-His) box polypeptide 58 [Source:MGI Symbol;Acc:MGI:1931560]	Organismal Systems	Immune system	ko04622//RIG-I-like receptor signaling pathway	K12649	GO:0005737//cytoplasm	GO:0000166//nucleotide binding;GO:0003677//DNA binding;GO:0003723//RNA binding;GO:0003724//RNA helicase activity;GO:0003725//double-stranded RNA binding;GO:0003727//single-stranded RNA binding;GO:0004386//helicase activity;GO:0005524//ATP binding;GO:0008270//zinc ion binding;GO:0016787//hydrolase activity;GO:0016887//ATP hydrolysis activity;GO:0046872//metal ion binding	GO:0002376//immune system process;GO:0002753//cytoplasmic pattern recognition receptor signaling pathway;GO:0009615//response to virus;GO:0009617//response to bacterium;GO:0032480//negative regulation of type I interferon production;GO:0032481//positive regulation of type I interferon production;GO:0039534//negative regulation of MDA-5 signaling pathway;GO:0039536//negative regulation of RIG-I si…	--
ENSMUSG00000018819	75.7989	50.2023	128.69	60.5324	67.2417	97.5293	52.8484	104.648	369.326	258.794	342.67	316.887	506.247	336.712	247.15	291.774	335.288	248.306	79.6863	325.315	2.02943	2.22444e-07	Lsp1	lymphocyte specific 1 [Source:MGI Symbol;Acc:MGI:96832]	Human Diseases;Organismal Systems	Infectious disease: bacterial;Immune system	ko05152//Tuberculosis;ko04625//C-type lectin receptor signaling pathway	K14957;K14957	GO:0005886//plasma membrane;GO:0016020//membrane	GO:0003779//actin binding;GO:0008092//cytoskeletal protein binding	GO:0006915//apoptotic process;GO:0006935//chemotaxis;GO:0006952//defense response;GO:0007010//cytoskeleton organization;GO:0007165//signal transduction;GO:0098761//cellular response to interleukin-7	--
ENSMUSG00000020638	328.966	371.165	246.072	247.238	205.629	230.183	226.805	195.677	915.529	952.348	1072.64	1138	1198.45	1055.69	991.942	1116.56	970.095	1041.37	256.467	1045.26	2.02702	3.88649e-13	Cmpk2	cytidine monophosphate (UMP-CMP) kinase 2, mitochondrial [Source:MGI Symbol;Acc:MGI:99830]	Metabolism;Metabolism	Global and overview maps;Nucleotide metabolism	ko01100//Metabolic pathways;ko00240//Pyrimidine metabolism	K13809;K13809	GO:0005654//nucleoplasm;GO:0005737//cytoplasm;GO:0005739//mitochondrion	GO:0000166//nucleotide binding;GO:0004127//cytidylate kinase activity;GO:0004550//nucleoside diphosphate kinase activity;GO:0004798//thymidylate kinase activity;GO:0005524//ATP binding;GO:0009041//uridylate kinase activity;GO:0016301//kinase activity;GO:0016740//transferase activity;GO:0033862//UMP kinase activity;GO:0036430//CMP kinase activity;GO:0036431//dCMP kinase activity;GO:0050145//nucleo…	GO:0006221//pyrimidine nucleotide biosynthetic process;GO:0006227//dUDP biosynthetic process;GO:0006233//dTDP biosynthetic process;GO:0006235//dTTP biosynthetic process;GO:0016310//phosphorylation;GO:0046940//nucleoside monophosphate phosphorylation;GO:0071222//cellular response to lipopolysaccharide	--
ENSMUSG00000033170	33.9167	48.6455	58.1629	27.3596	23.4505	63.1836	48.6455	85.7999	235.212	152.32	292.327	209.976	289.129	175.328	114.774	154.268	182.906	166.718	48.6455	197.296	2.01998	4.55965e-06	Card10	caspase recruitment domain family, member 10 [Source:MGI Symbol;Acc:MGI:2146012]	Environmental Information Processing	Signal transduction	ko04064//NF-kappa B signaling pathway	K20912	-	GO:0005515//protein binding	GO:0007250//activation of NF-kappaB-inducing kinase activity;GO:0042981//regulation of apoptotic process;GO:0090051//negative regulation of cell migration involved in sprouting angiogenesis;GO:1900182//positive regulation of protein localization to nucleus	--
ENSMUSG00000024610	36.534	34.4062	55.6834	31.5262	30.3366	35.1098	26.244	65.582	153.161	132.134	208.966	128.188	212.254	206.825	134.159	119.415	193.173	105.899	39.4278	159.417	2.01552	7.64924e-07	Cd74	CD74 antigen (invariant polypeptide of major histocompatibility complex, class II antigen-associated) [Source:MGI Symbol;Acc:MGI:96534]	Human Diseases;Human Diseases;Organismal Systems	Infectious disease: viral;Infectious disease: bacterial;Immune system	ko05168//Herpes simplex virus 1 infection;ko05152//Tuberculosis;ko04612//Antigen processing and presentation	K06505;K06505;K06505	GO:0005576//extracellular region;GO:0005615//extracellular space;GO:0005634//nucleus;GO:0005737//cytoplasm;GO:0005764//lysosome;GO:0005768//endosome;GO:0005770//late endosome;GO:0005771//multivesicular body;GO:0005773//vacuole;GO:0005783//endoplasmic reticulum;GO:0005789//endoplasmic reticulum membrane;GO:0005794//Golgi apparatus;GO:0005886//plasma membrane;GO:0009897//external side of plasma mem…	GO:0001540//amyloid-beta binding;GO:0004896//cytokine receptor activity;GO:0005515//protein binding;GO:0019955//cytokine binding;GO:0023026//MHC class II protein complex binding;GO:0035718//macrophage migration inhibitory factor binding;GO:0042289//MHC class II protein binding;GO:0042609//CD4 receptor binding;GO:0042658//MHC class II protein binding, via antigen binding groove;GO:0044183//protein…	GO:0001516//prostaglandin biosynthetic process;GO:0001934//positive regulation of protein phosphorylation;GO:0001961//positive regulation of cytokine-mediated signaling pathway;GO:0002250//adaptive immune response;GO:0002286//T cell activation involved in immune response;GO:0002376//immune system process;GO:0002606//positive regulation of dendritic cell antigen processing and presentation;GO:0002…	--
ENSMUSG00000029082	17.5847	20.1033	25.0034	12.07	28.849	23.8674	12.0184	26.8276	78.1616	80.4621	85.2696	84.0435	98.3614	86.9583	71.2079	90.5005	78.6985	83.5504	20.7905	83.7214	2.00967	2.29832e-12	Bst1	bone marrow stromal cell antigen 1 [Source:MGI Symbol;Acc:MGI:105370]	Metabolism;Organismal Systems;Organismal Systems;Metabolism	Global and overview maps;Digestive system;Digestive system;Metabolism of cofactors and vitamins	ko01100//Metabolic pathways;ko04972//Pancreatic secretion;ko04970//Salivary secretion;ko00760//Nicotinate and nicotinamide metabolism	K18152;K18152;K18152;K18152	GO:0001931//uropod;GO:0005886//plasma membrane;GO:0016020//membrane	GO:0003953//NAD+ nucleosidase activity;GO:0016740//transferase activity;GO:0016787//hydrolase activity;GO:0050135//NAD(P)+ nucleosidase activity;GO:0061809//NAD+ nucleotidase, cyclic ADP-ribose generating;GO:0061811//ADP-ribosyl cyclase activity;GO:0061812//cyclic ADP-ribose hydrolase	GO:0001952//regulation of cell-matrix adhesion;GO:0008284//positive regulation of cell population proliferation;GO:0032956//regulation of actin cytoskeleton organization;GO:0050727//regulation of inflammatory response;GO:0050730//regulation of peptidyl-tyrosine phosphorylation;GO:0050848//regulation of calcium-mediated signaling;GO:0090022//regulation of neutrophil chemotaxis	--
ENSMUSG00000034422	386.937	485.034	292.688	282.462	233.057	249.046	218.456	239.724	1030.04	992.31	1451.83	1279.17	1424.56	1222.09	1029.55	1164.75	1171.6	1198.16	298.426	1196.41	2.00327	1.67579e-10	Parp14	poly (ADP-ribose) polymerase family, member 14 [Source:MGI Symbol;Acc:MGI:1919489]	-	-	-	-	GO:0005634//nucleus;GO:0005737//cytoplasm;GO:0005829//cytosol;GO:0005886//plasma membrane	GO:0003714//transcription corepressor activity;GO:0003950//NAD+ ADP-ribosyltransferase activity;GO:0005515//protein binding;GO:0016740//transferase activity;GO:0016757//glycosyltransferase activity;GO:0016779//nucleotidyltransferase activity;GO:0019899//enzyme binding;GO:0070403//NAD+ binding;GO:1990404//protein ADP-ribosylase activity	GO:0002376//immune system process;GO:0010629//negative regulation of gene expression;GO:0042531//positive regulation of tyrosine phosphorylation of STAT protein;GO:0042532//negative regulation of tyrosine phosphorylation of STAT protein;GO:0045087//innate immune response;GO:0045892//negative regulation of transcription, DNA-templated;GO:0060336//negative regulation of interferon-gamma-mediated si…	--
ENSMUSG00000079362	178.297	238.34	103.723	90.7754	86.3497	78.3719	66.2482	64.5677	393.36	394.271	484.354	462.277	471.688	466.953	403.396	524.698	468.628	459.981	113.334	452.96	1.9988	2.85518e-10	Gm43302	predicted gene 43302 [Source:MGI Symbol;Acc:MGI:5663439]	-	-	-	-	GO:0031410//cytoplasmic vesicle	GO:0003924//GTPase activity;GO:0005525//GTP binding	GO:0006955//immune response;GO:0009617//response to bacterium;GO:0042742//defense response to bacterium;GO:0071346//cellular response to interferon-gamma	--
ENSMUSG00000104713	178.297	238.34	103.723	90.7754	86.3497	78.3719	66.2482	64.5677	393.36	394.271	484.354	462.277	471.688	466.953	403.396	524.698	468.628	459.981	113.334	452.96	1.9988	2.85518e-10	Gbp6	guanylate binding protein 6 [Source:MGI Symbol;Acc:MGI:2140937]	-	-	-	-	GO:0031410//cytoplasmic vesicle	GO:0003924//GTPase activity;GO:0005525//GTP binding	GO:0009617//response to bacterium;GO:0071346//cellular response to interferon-gamma	--
ENSMUSG00000043263	11.8468	28.4523	19.8323	31.3755	43.5225	22.8429	41.2936	28.4523	118.9	104.18	131.197	98.5703	167.453	113.503	93.9795	96.362	112.927	98.684	28.4523	113.576	1.99704	3.08574e-08	Ifi209	interferon activated gene 209 [Source:MGI Symbol;Acc:MGI:2138243]	-	-	-	-	GO:0005634//nucleus;GO:0005654//nucleoplasm;GO:0005730//nucleolus;GO:0005737//cytoplasm;GO:0005829//cytosol	GO:0003690//double-stranded DNA binding;GO:0042802//identical protein binding	GO:0000122//negative regulation of transcription by RNA polymerase II;GO:0002218//activation of innate immune response;GO:0030224//monocyte differentiation;GO:0032731//positive regulation of interleukin-1 beta production;GO:0035458//cellular response to interferon-beta;GO:0040029//regulation of gene expression, epigenetic;GO:0042149//cellular response to glucose starvation;GO:0043392//negative re…	--
ENSMUSG00000027639	287.311	259.285	247.814	199.769	187.256	206.135	176.607	203.162	898.905	738.92	954.475	897.157	1142.99	900.963	750.097	780.221	913.256	810.193	220.917	878.718	1.99189	8.71628e-11	Samhd1	SAM domain and HD domain, 1 [Source:MGI Symbol;Acc:MGI:1927468]	Human Diseases	Infectious disease: viral	ko05170//Human immunodeficiency virus 1 infection	K22544	GO:0005634//nucleus;GO:0005654//nucleoplasm;GO:0005694//chromosome;GO:0005886//plasma membrane;GO:0035861//site of double-strand break;GO:0097197//tetraspanin-enriched microdomain	GO:0000166//nucleotide binding;GO:0003676//nucleic acid binding;GO:0003697//single-stranded DNA binding;GO:0003723//RNA binding;GO:0003824//catalytic activity;GO:0004540//ribonuclease activity;GO:0005515//protein binding;GO:0005525//GTP binding;GO:0008270//zinc ion binding;GO:0008832//dGTPase activity;GO:0016787//hydrolase activity;GO:0016793//triphosphoric monoester hydrolase activity;GO:0032567…	GO:0000724//double-strand break repair via homologous recombination;GO:0002376//immune system process;GO:0006203//dGTP catabolic process;GO:0006260//DNA replication;GO:0006281//DNA repair;GO:0006974//cellular response to DNA damage stimulus;GO:0008152//metabolic process;GO:0009264//deoxyribonucleotide catabolic process;GO:0016446//somatic hypermutation of immunoglobulin genes;GO:0045087//innate i…	--
ENSMUSG00000038213	25.5588	17.7231	14.8907	15.8039	13.4085	6.92401	11.3118	14.4904	58.7851	48.8685	63.8125	59.5195	70.3736	62.4048	57.1834	63.7382	60.1616	50.6313	15.0139	59.5478	1.98775	3.37909e-11	Tapbpl	TAP binding protein-like [Source:MGI Symbol;Acc:MGI:2384853]	-	-	-	-	GO:0000139//Golgi membrane;GO:0005783//endoplasmic reticulum;GO:0005789//endoplasmic reticulum membrane;GO:0005794//Golgi apparatus;GO:0005886//plasma membrane;GO:0016020//membrane;GO:0042824//MHC class I peptide loading complex;GO:0043231//intracellular membrane-bounded organelle	GO:0023024//MHC class I protein complex binding;GO:0062061//TAP complex binding	GO:0002376//immune system process;GO:0002397//MHC class I protein complex assembly;GO:0002502//peptide antigen assembly with MHC class I protein complex;GO:0002590//negative regulation of antigen processing and presentation of peptide antigen via MHC class I	--
ENSMUSG00000040253	262.693	279.147	171.34	157.027	118.739	127.512	106.883	93.5413	555.059	576.858	685.132	674.794	758.731	680.465	598.939	697.67	645.014	651.488	164.61	652.415	1.98674	3.79294e-11	Gbp7	guanylate binding protein 7 [Source:MGI Symbol;Acc:MGI:2444421]	Organismal Systems	Immune system	ko04621//NOD-like receptor signaling pathway	K20899	GO:0016020//membrane;GO:0020005//symbiont-containing vacuole membrane;GO:0030659//cytoplasmic vesicle membrane;GO:0031410//cytoplasmic vesicle	GO:0000166//nucleotide binding;GO:0003924//GTPase activity;GO:0005515//protein binding;GO:0005525//GTP binding;GO:0016787//hydrolase activity	GO:0001818//negative regulation of cytokine production;GO:0002218//activation of innate immune response;GO:0002376//immune system process;GO:0009617//response to bacterium;GO:0032480//negative regulation of type I interferon production;GO:0034345//negative regulation of type III interferon production;GO:0035458//cellular response to interferon-beta;GO:0042742//defense response to bacterium;GO:004…	--
ENSMUSG00000029752	40.5404	36.1876	25.4835	21.7787	23.3685	27.4027	13.9913	25.8058	132.41	85.0372	92.4418	100.949	142.492	97.3712	96.9072	108.553	101.078	100.546	26.8198	105.778	1.97968	4.0005e-09	Asns	asparagine synthetase [Source:MGI Symbol;Acc:MGI:1350929]	Metabolism;Metabolism;Metabolism	Global and overview maps;Global and overview maps;Amino acid metabolism	ko01100//Metabolic pathways;ko01230//Biosynthesis of amino acids;ko00250//Alanine, aspartate and glutamate metabolism	K01953;K01953;K01953	GO:0005829//cytosol	GO:0000166//nucleotide binding;GO:0004066//asparagine synthase (glutamine-hydrolyzing) activity;GO:0005524//ATP binding;GO:0016874//ligase activity;GO:0042802//identical protein binding	GO:0001889//liver development;GO:0006520//cellular amino acid metabolic process;GO:0006529//asparagine biosynthetic process;GO:0006541//glutamine metabolic process;GO:0006807//nitrogen compound metabolic process;GO:0008652//cellular amino acid biosynthetic process;GO:0009416//response to light stimulus;GO:0009612//response to mechanical stimulus;GO:0009636//response to toxic substance;GO:0014070/…	--
ENSMUSG00000019832	21.1162	15.9861	33.3408	20.2339	16.4769	21.8061	18.4255	33.6485	96.162	65.3976	106.299	101.121	139.962	101.674	54.3687	71.3491	88.186	64.7989	22.6293	88.932	1.97451	2.6508e-06	Rab32	RAB32, member RAS oncogene family [Source:MGI Symbol;Acc:MGI:1915094]	-	-	-	-	GO:0005739//mitochondrion;GO:0005741//mitochondrial outer membrane;GO:0005769//early endosome;GO:0005783//endoplasmic reticulum;GO:0005794//Golgi apparatus;GO:0005802//trans-Golgi network;GO:0012505//endomembrane system;GO:0016020//membrane;GO:0030670//phagocytic vesicle membrane;GO:0031410//cytoplasmic vesicle;GO:0031982//vesicle;GO:0033162//melanosome membrane;GO:0042470//melanosome;GO:0044233/…	GO:0000166//nucleotide binding;GO:0003924//GTPase activity;GO:0005515//protein binding;GO:0005525//GTP binding;GO:0030742//GTP-dependent protein binding;GO:0035650//AP-1 adaptor complex binding;GO:0035651//AP-3 adaptor complex binding;GO:0036461//BLOC-2 complex binding	GO:0006886//intracellular protein transport;GO:0007005//mitochondrion organization;GO:0016192//vesicle-mediated transport;GO:0019882//antigen processing and presentation;GO:0032438//melanosome organization;GO:0035646//endosome to melanosome transport;GO:0072657//protein localization to membrane;GO:0090382//phagosome maturation;GO:1903232//melanosome assembly	--
ENSMUSG00000046805	24.4498	24.4498	41.5942	18.6774	22.4337	29.0787	10.0279	24.8867	93.8004	68.7289	116.431	114.955	161.21	102.325	65.1012	81.8465	87.4539	68.1078	24.4498	95.996	1.97315	6.23145e-06	Mpeg1	macrophage expressed gene 1 [Source:MGI Symbol;Acc:MGI:1333743]	-	-	-	-	GO:0016020//membrane;GO:0030659//cytoplasmic vesicle membrane;GO:0031410//cytoplasmic vesicle	-	-	--
ENSMUSG00000022180	0	0	0	2.16302	0	0	0	8.84198	3.64808	6.2085	4.00321	6.7555	12.5852	3.55026	3.09592	5.29801	5.41662	3.30136	1.37563	5.38626	1.9692	0.0113826	Slc7a8	solute carrier family 7 (cationic amino acid transporter, y+ system), member 8 [Source:MGI Symbol;Acc:MGI:1355323]	Organismal Systems	Digestive system	ko04974//Protein digestion and absorption	K13781	GO:0005737//cytoplasm;GO:0005886//plasma membrane;GO:0009925//basal plasma membrane;GO:0016020//membrane;GO:0016323//basolateral plasma membrane;GO:0016324//apical plasma membrane;GO:0031528//microvillus membrane	GO:0005275//amine transmembrane transporter activity;GO:0015101//organic cation transmembrane transporter activity;GO:0015171//amino acid transmembrane transporter activity;GO:0015175//neutral amino acid transmembrane transporter activity;GO:0015179//L-amino acid transmembrane transporter activity;GO:0015180//L-alanine transmembrane transporter activity;GO:0015187//glycine transmembrane transport…	GO:0003333//amino acid transmembrane transport;GO:0006865//amino acid transport;GO:0015695//organic cation transport;GO:0015804//neutral amino acid transport;GO:0015807//L-amino acid transport;GO:0015816//glycine transport;GO:0015820//leucine transport;GO:0015827//tryptophan transport;GO:0015829//valine transport;GO:0015837//amine transport;GO:0035524//proline transmembrane transport;GO:0055085//…	--
ENSMUSG00000024338	302.114	200.825	159.422	144.506	130.797	109.023	105.918	122.906	627.185	567.865	655.351	657.424	674.745	602.272	559.116	602.318	667.202	591.76	159.439	620.524	1.96048	4.06499e-12	Psmb8	proteasome (prosome, macropain) subunit, beta type 8 (large multifunctional peptidase 7) [Source:MGI Symbol;Acc:MGI:1346527]	Genetic Information Processing	Folding, sorting and degradation	ko03050//Proteasome	K02740	GO:0000502//proteasome complex;GO:0005634//nucleus;GO:0005654//nucleoplasm;GO:0005737//cytoplasm;GO:0005829//cytosol;GO:0005839//proteasome core complex;GO:0019774//proteasome core complex, beta-subunit complex;GO:1990111//spermatoproteasome complex	GO:0004175//endopeptidase activity;GO:0004298//threonine-type endopeptidase activity;GO:0005515//protein binding;GO:0008233//peptidase activity;GO:0016787//hydrolase activity	GO:0002376//immune system process;GO:0006508//proteolysis;GO:0019882//antigen processing and presentation;GO:0030154//cell differentiation;GO:0045444//fat cell differentiation;GO:0051603//proteolysis involved in cellular protein catabolic process;GO:0052548//regulation of endopeptidase activity	--
ENSMUSG00000073489	121.154	131.179	134.811	101.531	111.893	111.62	89.094	109.305	453.292	404.432	461.54	451.221	549.822	455.584	345.662	423.862	440.602	397.901	113.823	438.392	1.94542	1.4986e-11	Ifi204	interferon activated gene 204 [Source:MGI Symbol;Acc:MGI:96429]	Organismal Systems	Immune system	ko04621//NOD-like receptor signaling pathway	K20914	GO:0005634//nucleus;GO:0005654//nucleoplasm;GO:0005730//nucleolus;GO:0005737//cytoplasm;GO:0005829//cytosol;GO:0016607//nuclear speck;GO:0032991//protein-containing complex;GO:0042405//nuclear inclusion body;GO:0043231//intracellular membrane-bounded organelle	GO:0003677//DNA binding;GO:0003690//double-stranded DNA binding;GO:0003712//transcription coregulator activity;GO:0005515//protein binding;GO:0031625//ubiquitin protein ligase binding;GO:0042802//identical protein binding	GO:0000122//negative regulation of transcription by RNA polymerase II;GO:0002218//activation of innate immune response;GO:0002376//immune system process;GO:0006351//transcription, DNA-templated;GO:0006357//regulation of transcription by RNA polymerase II;GO:0009617//response to bacterium;GO:0030224//monocyte differentiation;GO:0032731//positive regulation of interleukin-1 beta production;GO:00354…	--
ENSMUSG00000057933	25.571	28.1699	18.2099	28.4114	21.4988	25.7977	24.6098	24.6098	129.268	75.258	81.2458	86.6762	73.9917	94.3268	76.2922	172.956	101.979	54.7949	24.6098	94.6789	1.94381	2.79427e-05	Gsta2	glutathione S-transferase, alpha 2 (Yc2) [Source:MGI Symbol;Acc:MGI:95863]	Metabolism;Human Diseases;Human Diseases;Human Diseases;Human Diseases;Human Diseases;Human Diseases;Metabolism;Metabolism;Metabolism;Metabolism;Human Diseases	Global and overview maps;Cancer: overview;Cancer: overview;Cardiovascular disease;Cancer: overview;Cancer: specific types;Drug resistance: antineoplastic;Xenobiotics biodegradation and metabolism;Metabolism of other amino acids;Xenobiotics biodegradation and metabolism;Xenobiotics biodegradation and metabolism;Cancer: overview	ko01100//Metabolic pathways;ko05200//Pathways in cancer;ko05208//Chemical carcinogenesis - reactive oxygen species;ko05418//Fluid shear stress and atherosclerosis;ko05207//Chemical carcinogenesis - receptor activation;ko05225//Hepatocellular carcinoma;ko01524//Platinum drug resistance;ko00983//Drug metabolism - other enzymes;ko00480//Glutathione metabolism;ko00980//Metabolism of xenobiotics by cy…	K00799;K00799;K00799;K00799;K00799;K00799;K00799;K00799;K00799;K00799;K00799;K00799	GO:0005829//cytosol;GO:0031090//organelle membrane	GO:0004364//glutathione transferase activity;GO:0004602//glutathione peroxidase activity;GO:0004769//steroid delta-isomerase activity;GO:0005504//fatty acid binding;GO:0016740//transferase activity;GO:0035731//dinitrosyl-iron complex binding;GO:0042803//protein homodimerization activity;GO:0043295//glutathione binding	GO:0006749//glutathione metabolic process;GO:0006805//xenobiotic metabolic process;GO:0009617//response to bacterium;GO:0035634//response to stilbenoid;GO:0098869//cellular oxidant detoxification	--
ENSMUSG00000073421	80.7143	71.8314	102.656	109.331	72.7911	70.8699	72.6083	144.88	297.298	294.565	432.801	320.95	462.722	414.562	306.966	285.88	400.973	261.002	90.7102	347.772	1.93881	5.3726e-08	H2-Ab1	histocompatibility 2, class II antigen A, beta 1 [Source:MGI Symbol;Acc:MGI:103070]	Human Diseases;Human Diseases;Cellular Processes;Human Diseases;Human Diseases;Human Diseases;Human Diseases;Human Diseases;Environmental Information Processing;Human Diseases;Organismal Systems;Organismal Systems;Human Diseases;Human Diseases;Organismal Systems;Organismal Systems;Human Diseases;Human Diseases;Human Diseases;Human Diseases;Human Diseases;Human Diseases;Organismal Systems;Human Di…	Infectious disease: viral;Infectious disease: viral;Transport and catabolism;Infectious disease: viral;Infectious disease: bacterial;Immune disease;Infectious disease: viral;Infectious disease: parasitic;Signaling molecules and interaction;Cardiovascular disease;Immune system;Immune system;Infectious disease: parasitic;Infectious disease: bacterial;Immune system;Immune system;Immune disease;Endoc…	ko05168//Herpes simplex virus 1 infection;ko05169//Epstein-Barr virus infection;ko04145//Phagosome;ko05166//Human T-cell leukemia virus 1 infection;ko05152//Tuberculosis;ko05322//Systemic lupus erythematosus;ko05164//Influenza A;ko05145//Toxoplasmosis;ko04514//Cell adhesion molecules;ko05416//Viral myocarditis;ko04659//Th17 cell differentiation;ko04612//Antigen processing and presentation;ko05140…	K06752;K06752;K06752;K06752;K06752;K06752;K06752;K06752;K06752;K06752;K06752;K06752;K06752;K06752;K06752;K06752;K06752;K06752;K06752;K06752;K06752;K06752;K06752;K06752	GO:0005769//early endosome;GO:0005771//multivesicular body;GO:0005794//Golgi apparatus;GO:0005886//plasma membrane;GO:0009897//external side of plasma membrane;GO:0009986//cell surface;GO:0016020//membrane;GO:0042613//MHC class II protein complex	GO:0005515//protein binding;GO:0015643//toxic substance binding;GO:0023026//MHC class II protein complex binding;GO:0031625//ubiquitin protein ligase binding;GO:0042605//peptide antigen binding;GO:0044877//protein-containing complex binding;GO:1990405//protein antigen binding	GO:0002250//adaptive immune response;GO:0002344//B cell affinity maturation;GO:0002376//immune system process;GO:0002503//peptide antigen assembly with MHC class II protein complex;GO:0002504//antigen processing and presentation of peptide or polysaccharide antigen via MHC class II;GO:0002579//positive regulation of antigen processing and presentation;GO:0002827//positive regulation of T-helper 1…	--
ENSMUSG00000021998	549.035	505.477	763.671	509.972	524.032	564.978	343.382	623.443	2257.89	1979.2	2359.82	1942.52	2815.64	2146.68	1683.29	1888.27	2201.49	1693.28	547.999	2096.81	1.93595	1.5419e-09	Lcp1	lymphocyte cytosolic protein 1 [Source:MGI Symbol;Acc:MGI:104808]	-	-	-	-	GO:0001725//stress fiber;GO:0001726//ruffle;GO:0001891//phagocytic cup;GO:0002102//podosome;GO:0005737//cytoplasm;GO:0005829//cytosol;GO:0005856//cytoskeleton;GO:0005884//actin filament;GO:0005886//plasma membrane;GO:0005925//focal adhesion;GO:0015629//actin cytoskeleton;GO:0016020//membrane;GO:0030175//filopodium;GO:0032432//actin filament bundle;GO:0032587//ruffle membrane;GO:0042995//cell proj…	GO:0003779//actin binding;GO:0005178//integrin binding;GO:0005509//calcium ion binding;GO:0005515//protein binding;GO:0046872//metal ion binding;GO:0051015//actin filament binding;GO:0051020//GTPase binding	GO:0002286//T cell activation involved in immune response;GO:0009611//response to wounding;GO:0010737//protein kinase A signaling;GO:0016477//cell migration;GO:0022617//extracellular matrix disassembly;GO:0031100//animal organ regeneration;GO:0033157//regulation of intracellular protein transport;GO:0051017//actin filament bundle assembly;GO:0051639//actin filament network formation;GO:0071803//p…	--
ENSMUSG00000071715	10.2639	20.0007	38.5318	8.70255	12.1073	31.3342	21.8335	31.8939	81.4556	77.2698	102.757	82.1973	101.774	83.7049	76.0535	74.2893	90.0448	65.772	21.8335	83.5318	1.93578	4.91456e-09	Ncf4	neutrophil cytosolic factor 4 [Source:MGI Symbol;Acc:MGI:109186]	Human Diseases;Human Diseases;Organismal Systems;Human Diseases;Cellular Processes;Organismal Systems;Organismal Systems;Human Diseases	Neurodegenerative disease;Cardiovascular disease;Immune system;Cardiovascular disease;Transport and catabolism;Immune system;Development and regeneration;Infectious disease: parasitic	ko05020//Prion disease;ko05415//Diabetic cardiomyopathy;ko04613//Neutrophil extracellular trap formation;ko05417//Lipid and atherosclerosis;ko04145//Phagosome;ko04670//Leukocyte transendothelial migration;ko04380//Osteoclast differentiation;ko05140//Leishmaniasis	K08012;K08012;K08012;K08012;K08012;K08012;K08012;K08012	GO:0005737//cytoplasm;GO:0005768//endosome;GO:0005829//cytosol;GO:0010008//endosome membrane;GO:0016020//membrane;GO:0043020//NADPH oxidase complex	GO:0005515//protein binding;GO:0008289//lipid binding;GO:0016176//superoxide-generating NADPH oxidase activator activity;GO:0032266//phosphatidylinositol-3-phosphate binding;GO:0035091//phosphatidylinositol binding	GO:0006909//phagocytosis;GO:0042554//superoxide anion generation;GO:0045730//respiratory burst	--
ENSMUSG00000057948	0	0	0	0	12.7221	0	0	30.443	21.6329	21.4461	24.771	25.594	29.2625	20.5405	11.4703	15.6378	21.3001	13.6806	5.39563	20.5336	1.92812	0.00158774	Unc13d	unc-13 homolog D [Source:MGI Symbol;Acc:MGI:1917700]	-	-	-	-	GO:0005737//cytoplasm;GO:0005764//lysosome;GO:0005768//endosome;GO:0005770//late endosome;GO:0005829//cytosol;GO:0016020//membrane;GO:0033093//Weibel-Palade body;GO:0043231//intracellular membrane-bounded organelle;GO:0055037//recycling endosome;GO:0070382//exocytic vesicle	GO:0005515//protein binding;GO:0031267//small GTPase binding;GO:0046872//metal ion binding	GO:0002432//granuloma formation;GO:0002467//germinal center formation;GO:0006887//exocytosis;GO:0006909//phagocytosis;GO:0043304//regulation of mast cell degranulation;GO:0043320//natural killer cell degranulation;GO:0045921//positive regulation of exocytosis;GO:0046903//secretion;GO:0051607//defense response to virus;GO:0051649//establishment of localization in cell;GO:0061789//dense core granul…	--
ENSMUSG00000036908	31.0364	23.4557	30.9262	29.1554	23.5642	16.9453	23.1051	33.6465	100.709	80.0014	117.992	114.842	138.608	105.661	82.4935	81.2881	95.1428	90.0203	26.4794	100.676	1.92678	1.1587e-08	Unc93b1	unc-93 homolog B1, TLR signaling regulator [Source:MGI Symbol;Acc:MGI:1859307]	-	-	-	-	GO:0005764//lysosome;GO:0005768//endosome;GO:0005783//endoplasmic reticulum;GO:0005789//endoplasmic reticulum membrane;GO:0016020//membrane;GO:0031410//cytoplasmic vesicle;GO:0032009//early phagosome;GO:0045335//phagocytic vesicle	GO:0005515//protein binding;GO:0035325//Toll-like receptor binding	GO:0000902//cell morphogenesis;GO:0002224//toll-like receptor signaling pathway;GO:0002250//adaptive immune response;GO:0002376//immune system process;GO:0002457//T cell antigen processing and presentation;GO:0006886//intracellular protein transport;GO:0019882//antigen processing and presentation;GO:0019886//antigen processing and presentation of exogenous peptide antigen via MHC class II;GO:0032…	--
ENSMUSG00000006519	27.8591	24.1011	41.3666	31.5684	22.1981	27.7161	18.7708	36.3802	112.523	83.2731	116.54	118.582	176.784	122.243	67.8258	95.6173	116.779	77.8825	28.745	108.805	1.92036	2.26117e-06	Cyba	cytochrome b-245, alpha polypeptide [Source:MGI Symbol;Acc:MGI:1316658]	Human Diseases;Human Diseases;Human Diseases;Organismal Systems;Human Diseases;Cellular Processes;Organismal Systems;Human Diseases;Organismal Systems;Organismal Systems;Human Diseases	Neurodegenerative disease;Cancer: overview;Cardiovascular disease;Immune system;Cardiovascular disease;Transport and catabolism;Immune system;Cardiovascular disease;Immune system;Development and regeneration;Infectious disease: parasitic	ko05020//Prion disease;ko05208//Chemical carcinogenesis - reactive oxygen species;ko05415//Diabetic cardiomyopathy;ko04613//Neutrophil extracellular trap formation;ko05417//Lipid and atherosclerosis;ko04145//Phagosome;ko04621//NOD-like receptor signaling pathway;ko05418//Fluid shear stress and atherosclerosis;ko04670//Leukocyte transendothelial migration;ko04380//Osteoclast differentiation;ko0514…	K08009;K08009;K08009;K08009;K08009;K08009;K08009;K08009;K08009;K08009;K08009	GO:0001725//stress fiber;GO:0005634//nucleus;GO:0005737//cytoplasm;GO:0005739//mitochondrion;GO:0005768//endosome;GO:0005794//Golgi apparatus;GO:0005886//plasma membrane;GO:0005925//focal adhesion;GO:0016020//membrane;GO:0016324//apical plasma membrane;GO:0030425//dendrite;GO:0043020//NADPH oxidase complex;GO:0043025//neuronal cell body;GO:0097038//perinuclear endoplasmic reticulum	GO:0005515//protein binding;GO:0009055//electron transfer activity;GO:0016175//superoxide-generating NAD(P)H oxidase activity;GO:0016491//oxidoreductase activity;GO:0017124//SH3 domain binding;GO:0020037//heme binding;GO:0046872//metal ion binding;GO:0046982//protein heterodimerization activity	GO:0001938//positive regulation of endothelial cell proliferation;GO:0003106//negative regulation of glomerular filtration by angiotensin;GO:0006801//superoxide metabolic process;GO:0006954//inflammatory response;GO:0014895//smooth muscle hypertrophy;GO:0017004//cytochrome complex assembly;GO:0022900//electron transport chain;GO:0030307//positive regulation of cell growth;GO:0032755//positive reg…	--
ENSMUSG00000036986	82.6642	96.3204	65.0513	64.2606	55.2218	55.8311	49.3622	58.3879	255.332	225.096	259.012	261.286	330.734	242.989	205.521	240.392	248.645	223.834	65.8874	249.284	1.91972	1.81062e-10	Pml	promyelocytic leukemia [Source:MGI Symbol;Acc:MGI:104662]	Human Diseases;Cellular Processes;Human Diseases;Human Diseases;Genetic Information Processing;Human Diseases;Human Diseases	Cancer: overview;Transport and catabolism;Infectious disease: viral;Infectious disease: viral;Folding, sorting and degradation;Cancer: overview;Cancer: specific types	ko05200//Pathways in cancer;ko04144//Endocytosis;ko05168//Herpes simplex virus 1 infection;ko05164//Influenza A;ko04120//Ubiquitin mediated proteolysis;ko05202//Transcriptional misregulation in cancer;ko05221//Acute myeloid leukemia	K10054;K10054;K10054;K10054;K10054;K10054;K10054	GO:0000781//chromosome, telomeric region;GO:0000792//heterochromatin;GO:0005634//nucleus;GO:0005654//nucleoplasm;GO:0005730//nucleolus;GO:0005737//cytoplasm;GO:0005768//endosome;GO:0005783//endoplasmic reticulum;GO:0005789//endoplasmic reticulum membrane;GO:0005829//cytosol;GO:0016020//membrane;GO:0016363//nuclear matrix;GO:0016605//PML body;GO:0031901//early endosome membrane;GO:0031965//nuclear…	GO:0003677//DNA binding;GO:0003713//transcription coactivator activity;GO:0005515//protein binding;GO:0008270//zinc ion binding;GO:0019789//SUMO transferase activity;GO:0031625//ubiquitin protein ligase binding;GO:0032183//SUMO binding;GO:0042802//identical protein binding;GO:0042803//protein homodimerization activity;GO:0046332//SMAD binding;GO:0046872//metal ion binding;GO:0046982//protein hete…	GO:0001666//response to hypoxia;GO:0002230//positive regulation of defense response to virus by host;GO:0002376//immune system process;GO:0006355//regulation of transcription, DNA-templated;GO:0006605//protein targeting;GO:0006606//protein import into nucleus;GO:0006915//apoptotic process;GO:0006919//activation of cysteine-type endopeptidase activity involved in apoptotic process;GO:0006977//DNA …	--
ENSMUSG00000002699	23.9568	21.0268	24.336	22.359	18.013	11.2094	10.2299	41.2511	88.0146	61.9529	90.0882	77.2439	113.746	79.7456	65.4264	72.9336	93.0366	71.492	21.5478	81.368	1.91692	4.99348e-08	Lcp2	lymphocyte cytosolic protein 2 [Source:MGI Symbol;Acc:MGI:1321402]	Environmental Information Processing;Human Diseases;Organismal Systems;Organismal Systems;Organismal Systems;Organismal Systems;Organismal Systems	Signal transduction;Infectious disease: bacterial;Immune system;Development and regeneration;Immune system;Immune system;Immune system	ko04015//Rap1 signaling pathway;ko05135//Yersinia infection;ko04611//Platelet activation;ko04380//Osteoclast differentiation;ko04660//T cell receptor signaling pathway;ko04650//Natural killer cell mediated cytotoxicity;ko04664//Fc epsilon RI signaling pathway	K07361;K07361;K07361;K07361;K07361;K07361;K07361	GO:0005737//cytoplasm;GO:0005829//cytosol;GO:0005911//cell-cell junction;GO:0036398//TCR signalosome;GO:0044853//plasma membrane raft	GO:0005515//protein binding	GO:0007169//transmembrane receptor protein tyrosine kinase signaling pathway;GO:0035556//intracellular signal transduction;GO:0045576//mast cell activation;GO:0045860//positive regulation of protein kinase activity;GO:0050852//T cell receptor signaling pathway	--
ENSMUSG00000030722	14.6164	0	0	0	13.1413	0	10.2813	0	14.7869	22.066	22.3503	16.8447	22.671	9.47192	14.6153	16.2625	20.3267	19.9588	4.75487	17.9354	1.91533	0.00010882	Nfatc2ip	nuclear factor of activated T cells, cytoplasmic, calcineurin dependent 2 interacting protein [Source:MGI Symbol;Acc:MGI:1329015]	-	-	-	-	GO:0005634//nucleus;GO:0005737//cytoplasm	GO:0005515//protein binding	GO:0045944//positive regulation of transcription by RNA polymerase II	--
ENSMUSG00000034708	0	0	11.9584	0	7.08909	5.8741	0	0	12.7037	12.0042	11.91	7.09289	17.015	13.0316	10.0885	11.7347	10.37	11.4875	3.1152	11.7438	1.9145	0.000116344	Grn	granulin [Source:MGI Symbol;Acc:MGI:95832]	-	-	-	-	GO:0005576//extracellular region;GO:0005615//extracellular space;GO:0005739//mitochondrion;GO:0005764//lysosome;GO:0005765//lysosomal membrane;GO:0005768//endosome;GO:0005770//late endosome;GO:0005783//endoplasmic reticulum;GO:0005794//Golgi apparatus;GO:0005802//trans-Golgi network;GO:0005886//plasma membrane;GO:0016020//membrane;GO:0031982//vesicle;GO:0045202//synapse;GO:0098793//presynapse;GO:…	GO:0005125//cytokine activity;GO:0005515//protein binding;GO:0051087//chaperone binding	GO:0001834//trophectodermal cell proliferation;GO:0001835//blastocyst hatching;GO:0002265//astrocyte activation involved in immune response;GO:0002282//microglial cell activation involved in immune response;GO:0007040//lysosome organization;GO:0007041//lysosomal transport;GO:0007042//lysosomal lumen acidification;GO:0007165//signal transduction;GO:0007566//embryo implantation;GO:0008284//positive…	--
ENSMUSG00000060802	1284.16	1173.68	872.791	664.982	545.307	620.386	424.157	521.558	2946.41	2705.39	3208.48	2655.19	3213.91	2797.67	2892.16	2753.07	3053.33	2492.67	763.378	2871.83	1.9115	2.48001e-11	B2m	beta-2 microglobulin [Source:MGI Symbol;Acc:MGI:88127]	Human Diseases;Human Diseases;Human Diseases;Human Diseases;Human Diseases;Organismal Systems	Infectious disease: viral;Infectious disease: viral;Infectious disease: viral;Infectious disease: viral;Infectious disease: viral;Immune system	ko05163//Human cytomegalovirus infection;ko05170//Human immunodeficiency virus 1 infection;ko05168//Herpes simplex virus 1 infection;ko05169//Epstein-Barr virus infection;ko05166//Human T-cell leukemia virus 1 infection;ko04612//Antigen processing and presentation	K08055;K08055;K08055;K08055;K08055;K08055	GO:0005576//extracellular region;GO:0005615//extracellular space;GO:0005794//Golgi apparatus;GO:0005829//cytosol;GO:0005886//plasma membrane;GO:0009897//external side of plasma membrane;GO:0030670//phagocytic vesicle membrane;GO:0042612//MHC class I protein complex;GO:0042613//MHC class II protein complex;GO:0042824//MHC class I peptide loading complex;GO:1990712//HFE-transferrin receptor complex	GO:0005515//protein binding;GO:0023026//MHC class II protein complex binding;GO:0042802//identical protein binding;GO:0042803//protein homodimerization activity	GO:0001913//T cell mediated cytotoxicity;GO:0001916//positive regulation of T cell mediated cytotoxicity;GO:0002237//response to molecule of bacterial origin;GO:0002376//immune system process;GO:0002474//antigen processing and presentation of peptide antigen via MHC class I;GO:0002481//antigen processing and presentation of exogenous protein antigen via MHC class Ib, TAP-dependent;GO:0002503//pep…	--
ENSMUSG00000022831	89.0197	80.8713	123.033	83.4233	72.6568	86.3292	62.6422	100.391	356.896	254.16	363.14	328.434	465.027	357.239	257.811	285.743	341.218	267.399	87.2959	327.707	1.90842	2.29064e-08	Hcls1	hematopoietic cell specific Lyn substrate 1 [Source:MGI Symbol;Acc:MGI:104568]	Human Diseases;Cellular Processes;Human Diseases	Cancer: overview;Cellular community - eukaryotes;Infectious disease: bacterial	ko05205//Proteoglycans in cancer;ko04530//Tight junction;ko05100//Bacterial invasion of epithelial cells	K06106;K06106;K06106	GO:0005634//nucleus;GO:0005667//transcription regulator complex;GO:0005737//cytoplasm;GO:0005739//mitochondrion;GO:0005829//cytosol;GO:0005884//actin filament;GO:0005886//plasma membrane;GO:0030427//site of polarized growth;GO:0030864//cortical actin cytoskeleton	GO:0005515//protein binding;GO:0017124//SH3 domain binding;GO:0019901//protein kinase binding;GO:0044877//protein-containing complex binding;GO:0051015//actin filament binding;GO:0061629//RNA polymerase II-specific DNA-binding transcription factor binding	GO:0000122//negative regulation of transcription by RNA polymerase II;GO:0007015//actin filament organization;GO:0008284//positive regulation of cell population proliferation;GO:0009725//response to hormone;GO:0014068//positive regulation of phosphatidylinositol 3-kinase signaling;GO:0030218//erythrocyte differentiation;GO:0030833//regulation of actin filament polymerization;GO:0030854//positive …	--
ENSMUSG00000068606	33.4114	34.7574	19.7177	11.8935	46.2606	40.2433	25.6763	25.2978	84.5849	92.8417	147.803	126.559	110.709	117.291	105.651	141.486	88.3743	96.7433	29.6572	111.204	1.90676	5.39165e-08	Gm4841	predicted gene 4841 [Source:MGI Symbol;Acc:MGI:3643814]	-	-	-	-	GO:0005789//endoplasmic reticulum membrane;GO:0016020//membrane	GO:0003924//GTPase activity;GO:0005525//GTP binding	GO:0006952//defense response;GO:0035458//cellular response to interferon-beta	--
ENSMUSG00000039232	0	0	11.8019	0	22.2889	0	0	22.4069	33.1716	21.4886	23.6283	26.4621	35.627	23.7889	22.8813	25.2822	28.4443	24.0189	7.06223	26.4793	1.90667	6.34323e-05	Stx11	syntaxin 11 [Source:MGI Symbol;Acc:MGI:1921982]	Genetic Information Processing	Folding, sorting and degradation	ko04130//SNARE interactions in vesicular transport	K08487	GO:0016020//membrane	GO:0005484//SNAP receptor activity	GO:0006886//intracellular protein transport;GO:0016192//vesicle-mediated transport;GO:0061025//membrane fusion	--
ENSMUSG00000022906	69.5472	83.8306	52.1511	48.9871	38.2199	45.7745	35.3359	45.743	182.41	169.333	226.534	206.199	261.65	178.568	172.433	195.637	186.059	182.483	52.4487	196.13	1.90284	1.01951e-09	Parp9	poly (ADP-ribose) polymerase family, member 9 [Source:MGI Symbol;Acc:MGI:1933117]	-	-	-	-	GO:0005634//nucleus;GO:0005654//nucleoplasm;GO:0005737//cytoplasm;GO:0005739//mitochondrion;GO:0005829//cytosol;GO:0032991//protein-containing complex;GO:0090734//site of DNA damage	GO:0003714//transcription corepressor activity;GO:0003950//NAD+ ADP-ribosyltransferase activity;GO:0004857//enzyme inhibitor activity;GO:0016740//transferase activity;GO:0016757//glycosyltransferase activity;GO:0016779//nucleotidyltransferase activity;GO:0019899//enzyme binding;GO:0042393//histone binding;GO:0044389//ubiquitin-like protein ligase binding;GO:0072570//ADP-D-ribose binding;GO:009767…	GO:0000077//DNA damage checkpoint signaling;GO:0000122//negative regulation of transcription by RNA polymerase II;GO:0002230//positive regulation of defense response to virus by host;GO:0002376//immune system process;GO:0006281//DNA repair;GO:0006302//double-strand break repair;GO:0006974//cellular response to DNA damage stimulus;GO:0010608//posttranscriptional regulation of gene expression;GO:00…	--
ENSMUSG00000049502	56.9614	66.8963	48.2211	43.7598	38.2531	43.0063	29.9161	41.0833	146.968	146.646	207.245	178.064	206.145	180.801	141.445	172.406	170.389	161.378	46.0122	171.149	1.89516	2.34715e-10	Dtx3l	deltex 3-like, E3 ubiquitin ligase [Source:MGI Symbol;Acc:MGI:2656973]	Environmental Information Processing	Signal transduction	ko04330//Notch signaling pathway	K06058	GO:0005634//nucleus;GO:0005654//nucleoplasm;GO:0005737//cytoplasm;GO:0005764//lysosome;GO:0005765//lysosomal membrane;GO:0005768//endosome;GO:0005769//early endosome;GO:0005829//cytosol;GO:0016020//membrane;GO:0031901//early endosome membrane;GO:0032991//protein-containing complex	GO:0004842//ubiquitin-protein transferase activity;GO:0004857//enzyme inhibitor activity;GO:0016740//transferase activity;GO:0019899//enzyme binding;GO:0042393//histone binding;GO:0044389//ubiquitin-like protein ligase binding;GO:0046872//metal ion binding;GO:0097677//STAT family protein binding	GO:0000077//DNA damage checkpoint signaling;GO:0002230//positive regulation of defense response to virus by host;GO:0002376//immune system process;GO:0006281//DNA repair;GO:0006302//double-strand break repair;GO:0006325//chromatin organization;GO:0006511//ubiquitin-dependent protein catabolic process;GO:0006974//cellular response to DNA damage stimulus;GO:0007219//Notch signaling pathway;GO:00083…	--
ENSMUSG00000029730	10.0631	10.1517	16.5293	8.58769	11.6055	5.57789	8.1509	14.3009	42.2704	31.3257	47.3341	34.226	53.7165	43.0775	30.2212	33.8627	44.5236	32.7289	10.6209	39.3287	1.88868	5.79065e-08	Mcm7	minichromosome maintenance complex component 7 [Source:MGI Symbol;Acc:MGI:1298398]	Cellular Processes;Genetic Information Processing	Cell growth and death;Replication and repair	ko04110//Cell cycle;ko03030//DNA replication	K02210;K02210	GO:0005634//nucleus;GO:0005654//nucleoplasm;GO:0005694//chromosome;GO:0005829//cytosol;GO:0042555//MCM complex;GO:0043229//intracellular organelle;GO:0071162//CMG complex	GO:0000166//nucleotide binding;GO:0003677//DNA binding;GO:0003678//DNA helicase activity;GO:0003697//single-stranded DNA binding;GO:0004386//helicase activity;GO:0005515//protein binding;GO:0005524//ATP binding;GO:0016787//hydrolase activity;GO:0016887//ATP hydrolysis activity;GO:0017116//single-stranded DNA helicase activity	GO:0000727//double-strand break repair via break-induced replication;GO:0006260//DNA replication;GO:0006268//DNA unwinding involved in DNA replication;GO:0006270//DNA replication initiation;GO:0006271//DNA strand elongation involved in DNA replication;GO:0006974//cellular response to DNA damage stimulus;GO:0007049//cell cycle;GO:0008283//cell population proliferation;GO:0009410//response to xenob…	--
ENSMUSG00000070327	73.7754	76.8365	63.579	59.2663	60.6882	59.6622	53.7436	55.5315	223.34	190.058	262	248.846	309.384	230.036	187.513	228.404	234.414	209.736	62.8853	232.373	1.88565	5.99985e-10	Rnf213	ring finger protein 213 [Source:MGI Symbol;Acc:MGI:1289196]	-	-	-	-	GO:0005730//nucleolus;GO:0005737//cytoplasm;GO:0005829//cytosol	GO:0004842//ubiquitin-protein transferase activity;GO:0016887//ATP hydrolysis activity;GO:0046872//metal ion binding	-	--
ENSMUSG00000021262	13.0036	9.22648	10.8481	11.2103	11.5748	10.2385	8.60813	11.7359	42.9344	38.3247	45.5349	37.7376	51.09	42.5528	29.1343	38.2542	37.6309	35.538	10.8057	39.8732	1.88362	4.33875e-10	Evl	Ena-vasodilator stimulated phosphoprotein [Source:MGI Symbol;Acc:MGI:1194884]	Environmental Information Processing	Signal transduction	ko04015//Rap1 signaling pathway	K23487	GO:0005737//cytoplasm;GO:0005856//cytoskeleton;GO:0005925//focal adhesion;GO:0030027//lamellipodium;GO:0042995//cell projection;GO:0045335//phagocytic vesicle	GO:0003779//actin binding;GO:0005515//protein binding;GO:0005522//profilin binding;GO:0017124//SH3 domain binding	GO:0007411//axon guidance;GO:0008154//actin polymerization or depolymerization;GO:0010633//negative regulation of epithelial cell migration;GO:0030048//actin filament-based movement;GO:0030168//platelet activation;GO:0030838//positive regulation of actin filament polymerization;GO:0045010//actin nucleation;GO:0051016//barbed-end actin filament capping;GO:0051289//protein homotetramerization;GO:00…	--
ENSMUSG00000021242	23.9667	26.5846	19.9446	17.1805	19.2869	19.2793	15.1947	32.9567	72.0624	61.9381	92.5834	84.8153	142.628	74.0003	60.3597	61.6295	91.645	60.3419	21.7993	80.2003	1.87933	9.56472e-06	Npc2	NPC intracellular cholesterol transporter 2 [Source:MGI Symbol;Acc:MGI:1915213]	Cellular Processes;Organismal Systems	Transport and catabolism;Digestive system	ko04142//Lysosome;ko04979//Cholesterol metabolism	K13443;K13443	GO:0005576//extracellular region;GO:0005615//extracellular space;GO:0005764//lysosome;GO:0005783//endoplasmic reticulum	GO:0015485//cholesterol binding;GO:0019899//enzyme binding;GO:0032934//sterol binding;GO:0120020//cholesterol transfer activity	GO:0006629//lipid metabolic process;GO:0006869//lipid transport;GO:0008202//steroid metabolic process;GO:0008203//cholesterol metabolic process;GO:0009615//response to virus;GO:0010467//gene expression;GO:0010878//cholesterol storage;GO:0015918//sterol transport;GO:0016125//sterol metabolic process;GO:0030301//cholesterol transport;GO:0032366//intracellular sterol transport;GO:0032367//intracellu…	--
ENSMUSG00000091537	99.4298	151.951	109.182	171.659	52.8734	32.7615	80.0546	91.1814	298.706	218	288.132	393.049	396.544	434.805	467.814	268.22	312.693	538.805	98.6365	361.677	1.87451	4.27885e-06	Tma7	translational machinery associated 7 [Source:MGI Symbol;Acc:MGI:1913417]	-	-	-	-	GO:0005575//cellular_component	GO:0003674//molecular_function	-	--
ENSMUSG00000026480	22.1599	28.2113	30.1362	13.3018	13.6831	25.389	9.53059	22.6164	77.0742	49.3652	76.4156	70.151	118.502	83.8157	51.742	76.0622	83.2775	66.4653	20.6285	75.2871	1.86776	1.19487e-06	Ncf2	neutrophil cytosolic factor 2 [Source:MGI Symbol;Acc:MGI:97284]	Human Diseases;Human Diseases;Human Diseases;Organismal Systems;Human Diseases;Cellular Processes;Human Diseases;Organismal Systems;Organismal Systems;Human Diseases	Neurodegenerative disease;Cancer: overview;Cardiovascular disease;Immune system;Cardiovascular disease;Transport and catabolism;Cardiovascular disease;Immune system;Development and regeneration;Infectious disease: parasitic	ko05020//Prion disease;ko05208//Chemical carcinogenesis - reactive oxygen species;ko05415//Diabetic cardiomyopathy;ko04613//Neutrophil extracellular trap formation;ko05417//Lipid and atherosclerosis;ko04145//Phagosome;ko05418//Fluid shear stress and atherosclerosis;ko04670//Leukocyte transendothelial migration;ko04380//Osteoclast differentiation;ko05140//Leishmaniasis	K08010;K08010;K08010;K08010;K08010;K08010;K08010;K08010;K08010;K08010	GO:0001669//acrosomal vesicle;GO:0005737//cytoplasm;GO:0005829//cytosol;GO:0016020//membrane;GO:0043020//NADPH oxidase complex	GO:0005515//protein binding;GO:0016175//superoxide-generating NAD(P)H oxidase activity;GO:0016176//superoxide-generating NADPH oxidase activator activity;GO:0031267//small GTPase binding	GO:0006742//NADP catabolic process;GO:0006801//superoxide metabolic process;GO:0006909//phagocytosis;GO:0009749//response to glucose;GO:0014070//response to organic cyclic compound;GO:0032496//response to lipopolysaccharide;GO:0032870//cellular response to hormone stimulus;GO:0042554//superoxide anion generation;GO:0043525//positive regulation of neuron apoptotic process;GO:0045730//respiratory b…	--
ENSMUSG00000076501	36.5583	22.9469	29.9204	29.4965	27.5281	29.3632	20.0829	24.3286	65.5058	148.715	97.1475	87.5979	69.3398	95.8394	105.52	84.0256	144.253	106.09	27.5281	100.403	1.86683	1.87108e-06	Igkv2-137	immunoglobulin kappa chain variable 2-137 [Source:MGI Symbol;Acc:MGI:4439879]	-	-	-	-	GO:0005615//extracellular space	-	GO:0006955//immune response;GO:0009617//response to bacterium	--
ENSMUSG00000098814	53.6486	22.3761	27.0154	46.6443	22.0048	33.6707	30.9452	17.7835	81.9837	138.35	104.068	95.9535	86.8134	120.696	119.34	107.991	146.277	149.962	31.7611	115.143	1.8581	1.47111e-07	Igkv19-93	immunoglobulin kappa chain variable 19-93 [Source:MGI Symbol;Acc:MGI:107617]	-	-	-	-	GO:0005615//extracellular space	-	GO:0006955//immune response	--
ENSMUSG00000015880	0	0	0	0	37.1918	0	21.141	21.2573	36.6363	32.8238	42.8028	31.1106	49.7561	35.8645	27.5271	34.5326	34.6773	34.3855	9.94876	36.0117	1.85588	0.000101622	Ncapg	non-SMC condensin I complex, subunit G [Source:MGI Symbol;Acc:MGI:1930197]	-	-	-	-	GO:0000779//condensed chromosome, centromeric region;GO:0000793//condensed chromosome;GO:0000794//condensed nuclear chromosome;GO:0000796//condensin complex;GO:0005694//chromosome;GO:0005737//cytoplasm	GO:0003674//molecular_function	GO:0007049//cell cycle;GO:0007076//mitotic chromosome condensation;GO:0030261//chromosome condensation;GO:0051301//cell division;GO:0051984//positive regulation of chromosome segregation;GO:1905820//positive regulation of chromosome separation;GO:1905821//positive regulation of chromosome condensation	--
ENSMUSG00000039899	73.8254	59.3835	100.289	69.0224	62.5152	83.7741	57.273	66.4836	264.297	184.632	319.889	300.156	400.563	251.465	198.724	225.792	223.504	180.513	71.5708	254.953	1.83279	1.68879e-06	Fgl2	fibrinogen-like protein 2 [Source:MGI Symbol;Acc:MGI:103266]	-	-	-	-	GO:0005576//extracellular region;GO:0005615//extracellular space;GO:0062023//collagen-containing extracellular matrix	-	GO:0002291//T cell activation via T cell receptor contact with antigen bound to MHC molecule on antigen presenting cell;GO:0002605//negative regulation of dendritic cell antigen processing and presentation;GO:0002617//negative regulation of macrophage antigen processing and presentation;GO:0031640//killing of cells of other organism;GO:0043381//negative regulation of memory T cell differentiation…	--
ENSMUSG00000009687	12.2714	12.2714	12.2714	15.2667	6.71588	10.2381	12.2714	16.8651	42.8212	41.263	40.1352	53.3587	57.0636	46.3874	35.1988	35.4847	40.4375	41.9318	12.2714	43.4082	1.82266	3.54614e-09	Fxyd5	FXYD domain-containing ion transport regulator 5 [Source:MGI Symbol;Acc:MGI:1201785]	-	-	-	-	GO:0016020//membrane	GO:0003779//actin binding;GO:0017080//sodium channel regulator activity;GO:0045296//cadherin binding;GO:0099106//ion channel regulator activity	GO:0006811//ion transport;GO:0043269//regulation of ion transport;GO:2000649//regulation of sodium ion transmembrane transporter activity	--
ENSMUSG00000031101	9.18342	14.3975	15.446	8.09645	5.2999	7.05423	10.2667	12.3895	40.0493	32.7083	41.5065	31.6748	49.5777	37.0631	27.1435	35.6976	34.567	30.9396	10.2667	36.0928	1.81373	2.12364e-08	Sash3	SAM and SH3 domain containing 3 [Source:MGI Symbol;Acc:MGI:1921381]	-	-	-	-	GO:0005634//nucleus;GO:0005737//cytoplasm;GO:0110165//cellular anatomical entity	GO:0005515//protein binding	GO:0001782//B cell homeostasis;GO:0002639//positive regulation of immunoglobulin production;GO:0002726//positive regulation of T cell cytokine production;GO:0002821//positive regulation of adaptive immune response;GO:0030890//positive regulation of B cell proliferation;GO:0032729//positive regulation of interferon-gamma production;GO:0032733//positive regulation of interleukin-10 production;GO:00…	--
ENSMUSG00000015340	36.5653	20.5095	43.1634	22.4385	26.3839	40.9124	18.7756	33.7747	107.64	84.6672	125.19	109.96	142.166	111.693	78.4444	94.2157	106.591	100.158	30.3154	106.073	1.80693	1.51956e-08	Cybb	cytochrome b-245, beta polypeptide [Source:MGI Symbol;Acc:MGI:88574]	Human Diseases;Human Diseases;Human Diseases;Human Diseases;Human Diseases;Organismal Systems;Human Diseases;Cellular Processes;Cellular Processes;Organismal Systems;Organismal Systems;Environmental Information Processing;Human Diseases;Human Diseases;Cellular Processes	Neurodegenerative disease;Neurodegenerative disease;Neurodegenerative disease;Infectious disease: viral;Cardiovascular disease;Immune system;Cardiovascular disease;Transport and catabolism;Cell growth and death;Immune system;Immune system;Signal transduction;Endocrine and metabolic disease;Infectious disease: parasitic;Cell growth and death	ko05022//Pathways of neurodegeneration - multiple diseases;ko05010//Alzheimer disease;ko05020//Prion disease;ko05171//Coronavirus disease - COVID-19;ko05415//Diabetic cardiomyopathy;ko04613//Neutrophil extracellular trap formation;ko05417//Lipid and atherosclerosis;ko04145//Phagosome;ko04217//Necroptosis;ko04621//NOD-like receptor signaling pathway;ko04670//Leukocyte transendothelial migration;ko…	K21421;K21421;K21421;K21421;K21421;K21421;K21421;K21421;K21421;K21421;K21421;K21421;K21421;K21421;K21421	GO:0005635//nuclear envelope;GO:0005737//cytoplasm;GO:0005739//mitochondrion;GO:0005783//endoplasmic reticulum;GO:0005791//rough endoplasmic reticulum;GO:0005794//Golgi apparatus;GO:0005886//plasma membrane;GO:0016020//membrane;GO:0030425//dendrite;GO:0043020//NADPH oxidase complex;GO:0043025//neuronal cell body;GO:0045335//phagocytic vesicle;GO:0097038//perinuclear endoplasmic reticulum	GO:0005244//voltage-gated ion channel activity;GO:0005515//protein binding;GO:0009055//electron transfer activity;GO:0016175//superoxide-generating NAD(P)H oxidase activity;GO:0016491//oxidoreductase activity;GO:0020037//heme binding;GO:0046872//metal ion binding;GO:0046982//protein heterodimerization activity;GO:0050660//flavin adenine dinucleotide binding	GO:0006801//superoxide metabolic process;GO:0006811//ion transport;GO:0006952//defense response;GO:0006954//inflammatory response;GO:0007584//response to nutrient;GO:0009410//response to xenobiotic stimulus;GO:0022900//electron transport chain;GO:0032760//positive regulation of tumor necrosis factor production;GO:0034220//ion transmembrane transport;GO:0034765//regulation of ion transmembrane tra…	--
ENSMUSG00000016256	196.87	205.861	267.246	209.128	233.286	196.581	164.427	295.989	776.805	642.168	819.585	791.838	1044.99	741.777	664.022	674.044	895.089	670.598	221.174	772.091	1.80359	2.54145e-09	Ctsz	cathepsin Z [Source:MGI Symbol;Acc:MGI:1891190]	Cellular Processes;Cellular Processes	Transport and catabolism;Cell growth and death	ko04142//Lysosome;ko04210//Apoptosis	K08568;K08568	GO:0005615//extracellular space;GO:0005764//lysosome;GO:0005783//endoplasmic reticulum;GO:0005938//cell cortex;GO:0009986//cell surface;GO:0030426//growth cone;GO:0031410//cytoplasmic vesicle;GO:0043231//intracellular membrane-bounded organelle;GO:0062023//collagen-containing extracellular matrix	GO:0004180//carboxypeptidase activity;GO:0004197//cysteine-type endopeptidase activity;GO:0008233//peptidase activity;GO:0008234//cysteine-type peptidase activity;GO:0016787//hydrolase activity	GO:0006508//proteolysis;GO:0010757//negative regulation of plasminogen activation;GO:0010977//negative regulation of neuron projection development;GO:0043525//positive regulation of neuron apoptotic process;GO:0051603//proteolysis involved in cellular protein catabolic process;GO:0060441//epithelial tube branching involved in lung morphogenesis;GO:2000179//positive regulation of neural precursor …	--
ENSMUSG00000030046	0	82.1269	70.948	0	0	75.5586	0	0	83.7203	70.2585	99.7137	77.9069	90.1519	132.506	98.8293	99.7137	149.872	94.4651	28.5792	99.7137	1.80283	0.000238999	Bmp10	bone morphogenetic protein 10 [Source:MGI Symbol;Acc:MGI:1338820]	Environmental Information Processing	Signaling molecules and interaction	ko04060//Cytokine-cytokine receptor interaction	K22670	GO:0005576//extracellular region;GO:0005615//extracellular space;GO:0005737//cytoplasm;GO:0009986//cell surface;GO:0030018//Z disc	GO:0005125//cytokine activity;GO:0005179//hormone activity;GO:0008083//growth factor activity;GO:0031433//telethonin binding;GO:0033612//receptor serine/threonine kinase binding	GO:0001822//kidney development;GO:0007155//cell adhesion;GO:0007507//heart development;GO:0007512//adult heart development;GO:0010596//negative regulation of endothelial cell migration;GO:0010613//positive regulation of cardiac muscle hypertrophy;GO:0010614//negative regulation of cardiac muscle hypertrophy;GO:0010628//positive regulation of gene expression;GO:0010862//positive regulation of path…	--
ENSMUSG00000005413	42.2976	40.5784	95.2599	52.5755	41.186	55.2492	47.5574	44.0286	178.446	147.379	200.62	182.785	229.66	180.091	159.036	222.385	175.076	149.891	52.3416	182.537	1.80216	4.65119e-09	Hmox1	heme oxygenase 1 [Source:MGI Symbol;Acc:MGI:96163]	Metabolism;Human Diseases;Human Diseases;Human Diseases;Human Diseases;Human Diseases;Environmental Information Processing;Cellular Processes;Metabolism;Organismal Systems	Global and overview maps;Cancer: overview;Cancer: overview;Cardiovascular disease;Cancer: specific types;Cancer: overview;Signal transduction;Cell growth and death;Metabolism of cofactors and vitamins;Digestive system	ko01100//Metabolic pathways;ko05200//Pathways in cancer;ko05208//Chemical carcinogenesis - reactive oxygen species;ko05418//Fluid shear stress and atherosclerosis;ko05225//Hepatocellular carcinoma;ko05206//MicroRNAs in cancer;ko04066//HIF-1 signaling pathway;ko04216//Ferroptosis;ko00860//Porphyrin metabolism;ko04978//Mineral absorption	K00510;K00510;K00510;K00510;K00510;K00510;K00510;K00510;K00510;K00510	GO:0005634//nucleus;GO:0005730//nucleolus;GO:0005783//endoplasmic reticulum;GO:0005789//endoplasmic reticulum membrane;GO:0005829//cytosol;GO:0005901//caveola;GO:0016020//membrane;GO:0048471//perinuclear region of cytoplasm	GO:0004392//heme oxygenase (decyclizing) activity;GO:0004630//phospholipase D activity;GO:0005198//structural molecule activity;GO:0005515//protein binding;GO:0016491//oxidoreductase activity;GO:0019899//enzyme binding;GO:0020037//heme binding;GO:0042802//identical protein binding;GO:0042803//protein homodimerization activity;GO:0046872//metal ion binding	GO:0001525//angiogenesis;GO:0001666//response to hypoxia;GO:0002246//wound healing involved in inflammatory response;GO:0006788//heme oxidation;GO:0006879//cellular iron ion homeostasis;GO:0006915//apoptotic process;GO:0006979//response to oxidative stress;GO:0007264//small GTPase mediated signal transduction;GO:0008217//regulation of blood pressure;GO:0008285//negative regulation of cell populat…	--
ENSMUSG00000040659	235.18	237.304	267.655	254.298	247.299	228.178	206.785	260.023	858.078	715.819	921.113	805.662	1105.93	833.273	730.49	779.461	911.174	732.014	242.09	839.302	1.79364	2.12943e-10	Efhd2	EF hand domain containing 2 [Source:MGI Symbol;Acc:MGI:106504]	-	-	-	-	-	GO:0005509//calcium ion binding;GO:0046872//metal ion binding	-	--
ENSMUSG00000026786	21.8261	22.8828	34.631	21.6711	25.2245	28.3383	11.0469	30.2005	92.174	74.8091	94.4735	77.7825	117.371	85.65	67.3432	70.6343	93.8582	73.5692	24.4777	84.7665	1.79203	1.74068e-08	Apbb1ip	amyloid beta (A4) precursor protein-binding, family B, member 1 interacting protein [Source:MGI Symbol;Acc:MGI:1861354]	Environmental Information Processing;Organismal Systems	Signal transduction;Immune system	ko04015//Rap1 signaling pathway;ko04611//Platelet activation	K17704;K17704	GO:0005737//cytoplasm;GO:0005829//cytosol;GO:0005856//cytoskeleton;GO:0005886//plasma membrane;GO:0005925//focal adhesion;GO:0016020//membrane;GO:0030027//lamellipodium;GO:0042101//T cell receptor complex;GO:0042995//cell projection;GO:0070161//anchoring junction	GO:0005515//protein binding	GO:0002291//T cell activation via T cell receptor contact with antigen bound to MHC molecule on antigen presenting cell;GO:0007165//signal transduction;GO:0045785//positive regulation of cell adhesion	--
ENSMUSG00000045679	0	0	0	19.281	26.7669	0	38.9426	0	39.2501	29.818	25.1853	36.5431	44.6744	36.9389	32.3216	40.8735	47.7555	34.2436	10.6238	36.7604	1.79085	0.000200162	Pqlc3	PQ loop repeat containing [Source:MGI Symbol;Acc:MGI:2444067]	-	-	-	-	GO:0016020//membrane	GO:0003674//molecular_function	-	--
ENSMUSG00000095761	20.3988	12.3894	32.8113	18.2361	23.5884	11.3793	26.6545	17.7324	96.8825	65.3374	66.024	93.6979	45.1008	49.2188	74.0142	68.0756	78.5912	68.3336	20.3988	70.5276	1.78971	6.02276e-07	Ighv1-20	immunoglobulin heavy variable V1-20 [Source:MGI Symbol;Acc:MGI:3644607]	-	-	-	-	GO:0009897//external side of plasma membrane	-	-	--
ENSMUSG00000095923	20.3988	12.3894	32.8113	18.2361	23.5884	11.3793	26.6545	17.7324	96.8825	65.3374	66.024	93.6979	45.1008	49.2188	74.0142	68.0756	78.5912	68.3336	20.3988	70.5276	1.78971	6.02276e-07	Ighv1-37	immunoglobulin heavy variable 1-37 [Source:MGI Symbol;Acc:MGI:4439640]	-	-	-	-	GO:0009897//external side of plasma membrane	-	-	--
ENSMUSG00000002983	127.164	0	216.804	0	0	0	0	0	125.442	151.755	152.473	139.13	226.413	137.719	156.824	146.313	171.854	74.6609	42.996	148.258	1.78584	0.00247383	Relb	avian reticuloendotheliosis viral (v-rel) oncogene related B [Source:MGI Symbol;Acc:MGI:103289]	Environmental Information Processing;Human Diseases;Human Diseases;Organismal Systems;Organismal Systems;Environmental Information Processing	Signal transduction;Infectious disease: viral;Infectious disease: viral;Development and regeneration;Immune system;Signal transduction	ko04010//MAPK signaling pathway;ko05169//Epstein-Barr virus infection;ko05166//Human T-cell leukemia virus 1 infection;ko04380//Osteoclast differentiation;ko04625//C-type lectin receptor signaling pathway;ko04064//NF-kappa B signaling pathway	K09253;K09253;K09253;K09253;K09253;K09253	GO:0000785//chromatin;GO:0005634//nucleus;GO:0005654//nucleoplasm;GO:0005737//cytoplasm;GO:0005813//centrosome;GO:0005815//microtubule organizing center;GO:0005829//cytosol;GO:0005856//cytoskeleton;GO:0017053//transcription repressor complex;GO:0032991//protein-containing complex;GO:0045202//synapse	GO:0000978//RNA polymerase II cis-regulatory region sequence-specific DNA binding;GO:0000981//DNA-binding transcription factor activity, RNA polymerase II-specific;GO:0001228//DNA-binding transcription activator activity, RNA polymerase II-specific;GO:0003677//DNA binding;GO:0003700//DNA-binding transcription factor activity;GO:0005515//protein binding;GO:0019901//protein kinase binding;GO:004280…	GO:0006355//regulation of transcription, DNA-templated;GO:0006357//regulation of transcription by RNA polymerase II;GO:0006954//inflammatory response;GO:0007249//I-kappaB kinase/NF-kappaB signaling;GO:0019882//antigen processing and presentation;GO:0030098//lymphocyte differentiation;GO:0032688//negative regulation of interferon-beta production;GO:0032922//circadian regulation of gene expression;…	RHD
ENSMUSG00000036905	37.8017	50.6018	83.3581	31.4744	53.3591	59.0721	38.2323	62.4537	182.905	184.412	156.605	182.822	239.128	171.046	145.012	169.618	164.793	183.212	52.0442	177.955	1.77371	1.73998e-09	C1qb	complement component 1, q subcomponent, beta polypeptide [Source:MGI Symbol;Acc:MGI:88224]	Human Diseases;Human Diseases;Human Diseases;Human Diseases;Organismal Systems;Human Diseases;Human Diseases;Human Diseases	Neurodegenerative disease;Infectious disease: viral;Immune disease;Endocrine and metabolic disease;Immune system;Infectious disease: parasitic;Infectious disease: bacterial;Infectious disease: bacterial	ko05020//Prion disease;ko05171//Coronavirus disease - COVID-19;ko05322//Systemic lupus erythematosus;ko04936//Alcoholic liver disease;ko04610//Complement and coagulation cascades;ko05142//Chagas disease;ko05133//Pertussis;ko05150//Staphylococcus aureus infection	K03987;K03987;K03987;K03987;K03987;K03987;K03987;K03987	GO:0005576//extracellular region;GO:0005581//collagen trimer;GO:0005602//complement component C1 complex;GO:0005615//extracellular space;GO:0045202//synapse;GO:0062167//complement component C1q complex;GO:0098794//postsynapse	GO:0005515//protein binding;GO:0042802//identical protein binding	GO:0002376//immune system process;GO:0006958//complement activation, classical pathway;GO:0045087//innate immune response;GO:0048839//inner ear development;GO:0098883//synapse pruning	--
ENSMUSG00000076562	19.9714	7.30535	16.9172	11.8376	15.2803	12.4097	12.9694	13.813	39.4773	44.4144	41.2557	63.0146	48.4359	46.3237	44.2101	33.7851	66.3321	43.5758	13.813	47.0825	1.76916	1.63265e-07	Igkv4-50	immunoglobulin kappa variable 4-50 [Source:MGI Symbol;Acc:MGI:2685915]	-	-	-	-	GO:0005615//extracellular space	-	GO:0006955//immune response	--
ENSMUSG00000076578	18.9196	14.1235	25.0381	12.3148	65.3498	20.6713	24.8894	18.9987	82.1649	113.323	103.025	101.584	123.373	50.7375	67.1957	33.5676	114.87	57.3313	25.0381	84.7172	1.75853	0.000169948	Igkv6-29	immunoglobulin kappa chain variable 6-29 [Source:MGI Symbol;Acc:MGI:4439616]	-	-	-	-	GO:0005615//extracellular space	-	GO:0006955//immune response	--
ENSMUSG00000034158	26.2707	11.7368	0	0	19.9496	0	0	0	19.5003	23.8995	23.2535	23.2319	17.3571	21.8446	37.1815	28.8871	27.5353	21.7602	7.24465	24.4451	1.75456	0.000452251	Lrrc58	leucine rich repeat containing 58 [Source:MGI Symbol;Acc:MGI:2443542]	-	-	-	-	GO:0005575//cellular_component	GO:0003674//molecular_function;GO:0005515//protein binding	-	--
ENSMUSG00000076613	499.086	337.726	521.834	573.941	377.993	386.132	418.898	279.408	1161.35	1689.28	1448.39	1277.42	1381.53	1212.18	1632.63	1182.92	1749.78	1564.02	424.377	1429.95	1.75255	2.22453e-09	Ighg2b	immunoglobulin heavy constant gamma 2B [Source:MGI Symbol;Acc:MGI:96445]	-	-	-	-	GO:0016020//membrane	-	-	--
ENSMUSG00000028364	28.023	21.5406	32.0304	21.3202	20.225	24.1746	11.5619	26.6725	86.1686	68.2873	102.017	85.7055	117.885	63.5863	50.8422	67.9145	75.1588	61.0784	23.1935	77.8644	1.74724	1.7972e-06	Tnc	tenascin C [Source:MGI Symbol;Acc:MGI:101922]	Human Diseases;Environmental Information Processing;Cellular Processes;Human Diseases;Environmental Information Processing	Infectious disease: viral;Signal transduction;Cellular community - eukaryotes;Cancer: overview;Signaling molecules and interaction	ko05165//Human papillomavirus infection;ko04151//PI3K-Akt signaling pathway;ko04510//Focal adhesion;ko05206//MicroRNAs in cancer;ko04512//ECM-receptor interaction	K06252;K06252;K06252;K06252;K06252	GO:0005576//extracellular region;GO:0005604//basement membrane;GO:0005614//interstitial matrix;GO:0005615//extracellular space;GO:0031012//extracellular matrix;GO:0062023//collagen-containing extracellular matrix;GO:0090733//tenascin complex;GO:0098966//perisynaptic extracellular matrix;GO:0110165//cellular anatomical entity	GO:0001968//fibronectin binding;GO:0005201//extracellular matrix structural constituent;GO:0005515//protein binding;GO:0045545//syndecan binding	GO:0001558//regulation of cell growth;GO:0002009//morphogenesis of an epithelium;GO:0007155//cell adhesion;GO:0007162//negative regulation of cell adhesion;GO:0007528//neuromuscular junction development;GO:0008284//positive regulation of cell population proliferation;GO:0009611//response to wounding;GO:0009612//response to mechanical stimulus;GO:0010628//positive regulation of gene expression;GO:…	--
ENSMUSG00000031827	185.055	172.981	275.91	208.745	220.651	228.277	153.819	311.363	742.283	674.923	817.478	715.215	1028.17	749.639	554.751	622.382	822.082	608.832	219.6	733.576	1.74007	2.4834e-08	Cotl1	coactosin-like 1 (Dictyostelium) [Source:MGI Symbol;Acc:MGI:1919292]	-	-	-	-	GO:0005575//cellular_component;GO:0005634//nucleus;GO:0005737//cytoplasm;GO:0005829//cytosol;GO:0005856//cytoskeleton;GO:0005884//actin filament;GO:0030427//site of polarized growth;GO:0030864//cortical actin cytoskeleton	GO:0003779//actin binding;GO:0005515//protein binding;GO:0019899//enzyme binding;GO:0051015//actin filament binding	GO:0030833//regulation of actin filament polymerization;GO:0050832//defense response to fungus	--
ENSMUSG00000026896	73.2326	96.5716	63.4731	61.7	43.8977	53.2935	73.9972	88.8104	234.938	190.338	263.149	257.538	291.068	228.767	202.309	223.241	223.051	202.563	69.372	231.696	1.73981	5.74307e-10	Ifih1	interferon induced with helicase C domain 1 [Source:MGI Symbol;Acc:MGI:1918836]	Human Diseases;Human Diseases;Human Diseases;Human Diseases;Human Diseases;Organismal Systems	Infectious disease: viral;Infectious disease: viral;Infectious disease: viral;Infectious disease: viral;Infectious disease: viral;Immune system	ko05171//Coronavirus disease - COVID-19;ko05168//Herpes simplex virus 1 infection;ko05164//Influenza A;ko05161//Hepatitis B;ko05162//Measles;ko04622//RIG-I-like receptor signaling pathway	K12647;K12647;K12647;K12647;K12647;K12647	GO:0005634//nucleus;GO:0005737//cytoplasm;GO:0005739//mitochondrion	GO:0000166//nucleotide binding;GO:0003677//DNA binding;GO:0003723//RNA binding;GO:0003724//RNA helicase activity;GO:0003725//double-stranded RNA binding;GO:0003727//single-stranded RNA binding;GO:0004386//helicase activity;GO:0005515//protein binding;GO:0005524//ATP binding;GO:0008270//zinc ion binding;GO:0016787//hydrolase activity;GO:0016887//ATP hydrolysis activity;GO:0019904//protein domain s…	GO:0002376//immune system process;GO:0009615//response to virus;GO:0016925//protein sumoylation;GO:0032727//positive regulation of interferon-alpha production;GO:0032728//positive regulation of interferon-beta production;GO:0032755//positive regulation of interleukin-6 production;GO:0032760//positive regulation of tumor necrosis factor production;GO:0039530//MDA-5 signaling pathway;GO:0045071//ne…	--
ENSMUSG00000029413	24.3811	23.5124	28.1701	24.1559	23.7466	23.3192	20.6878	26.0456	79.324	67.0324	91.5137	72.6251	104.335	82.7564	73.3896	78.5138	91.2707	65.6274	24.2523	80.6388	1.73335	7.36617e-10	Naaa	N-acylethanolamine acid amidase [Source:MGI Symbol;Acc:MGI:1914361]	-	-	-	-	GO:0005737//cytoplasm;GO:0005764//lysosome;GO:0016020//membrane;GO:0019898//extrinsic component of membrane	GO:0016787//hydrolase activity;GO:0016810//hydrolase activity, acting on carbon-nitrogen (but not peptide) bonds;GO:0017040//N-acylsphingosine amidohydrolase activity;GO:0017064//fatty acid amide hydrolase activity;GO:0047412//N-(long-chain-acyl)ethanolamine deacylase activity;GO:0102121//ceramidase activity;GO:0140297//DNA-binding transcription factor binding	GO:0006629//lipid metabolic process;GO:0006631//fatty acid metabolic process;GO:0006670//sphingosine metabolic process;GO:0016042//lipid catabolic process;GO:0070291//N-acylethanolamine metabolic process;GO:0070292//N-acylphosphatidylethanolamine metabolic process	--
ENSMUSG00000027339	6.99242	5.92525	9.02358	7.41975	10.0484	7.92948	8.495	12.1262	25.01	22.3045	32.1815	31.8008	37.7911	29.6684	24.191	24.6392	30.7538	23.2089	8.495	28.1549	1.7287	1.59421e-08	Rassf2	Ras association (RalGDS/AF-6) domain family member 2 [Source:MGI Symbol;Acc:MGI:2442060]	Environmental Information Processing	Signal transduction	ko04392//Hippo signaling pathway - multiple species	K09851	GO:0000775//chromosome, centromeric region;GO:0000776//kinetochore;GO:0005634//nucleus;GO:0005654//nucleoplasm;GO:0005694//chromosome;GO:0005737//cytoplasm;GO:0005794//Golgi apparatus;GO:0005829//cytosol;GO:0005886//plasma membrane;GO:0032991//protein-containing complex	GO:0004672//protein kinase activity;GO:0005515//protein binding	GO:0001501//skeletal system development;GO:0001503//ossification;GO:0007049//cell cycle;GO:0007165//signal transduction;GO:0031954//positive regulation of protein autophosphorylation;GO:0033137//negative regulation of peptidyl-serine phosphorylation;GO:0038168//epidermal growth factor receptor signaling pathway via I-kappaB kinase/NF-kappaB cascade;GO:0043065//positive regulation of apoptotic pro…	--
ENSMUSG00000093894	7.89683	5.62761	4.61902	5.98612	2.87383	4.77337	2.81659	3.74483	16.3495	12.805	14.4422	24.0051	11.7746	18.2668	10.8644	15.9346	21.6951	12.3493	4.79227	15.8486	1.72558	4.87772e-06	Ighv1-53	immunoglobulin heavy variable 1-53 [Source:MGI Symbol;Acc:MGI:3576502]	-	-	-	-	GO:0009897//external side of plasma membrane	-	-	--
ENSMUSG00000094088	7.89683	5.62761	4.61902	5.98612	2.87383	4.77337	2.81659	3.74483	16.3495	12.805	14.4422	24.0051	11.7746	18.2668	10.8644	15.9346	21.6951	12.3493	4.79227	15.8486	1.72558	4.87772e-06	Ighv1-64	immunoglobulin heavy variable 1-64 [Source:MGI Symbol;Acc:MGI:4439789]	-	-	-	-	GO:0009897//external side of plasma membrane	-	-	--
ENSMUSG00000094124	7.89683	5.62761	4.61902	5.98612	2.87383	4.77337	2.81659	3.74483	16.3495	12.805	14.4422	24.0051	11.7746	18.2668	10.8644	15.9346	21.6951	12.3493	4.79227	15.8486	1.72558	4.87772e-06	Ighv1-74	immunoglobulin heavy variable V1-74 [Source:MGI Symbol;Acc:MGI:4439634]	-	-	-	-	GO:0009897//external side of plasma membrane	-	-	--
ENSMUSG00000094502	7.89683	5.62761	4.61902	5.98612	2.87383	4.77337	2.81659	3.74483	16.3495	12.805	14.4422	24.0051	11.7746	18.2668	10.8644	15.9346	21.6951	12.3493	4.79227	15.8486	1.72558	4.87772e-06	Ighv1-69	immunoglobulin heavy variable 1-69 [Source:MGI Symbol;Acc:MGI:4439632]	-	-	-	-	GO:0009897//external side of plasma membrane	-	-	--
ENSMUSG00000095197	7.89683	5.62761	4.61902	5.98612	2.87383	4.77337	2.81659	3.74483	16.3495	12.805	14.4422	24.0051	11.7746	18.2668	10.8644	15.9346	21.6951	12.3493	4.79227	15.8486	1.72558	4.87772e-06	Ighv1-59	immunoglobulin heavy variable V1-59 [Source:MGI Symbol;Acc:MGI:3644474]	-	-	-	-	GO:0009897//external side of plasma membrane	-	-	--
ENSMUSG00000095200	7.89683	5.62761	4.61902	5.98612	2.87383	4.77337	2.81659	3.74483	16.3495	12.805	14.4422	24.0051	11.7746	18.2668	10.8644	15.9346	21.6951	12.3493	4.79227	15.8486	1.72558	4.87772e-06	Ighv1-7	immunoglobulin heavy variable V1-7 [Source:MGI Symbol;Acc:MGI:3704122]	-	-	-	-	GO:0009897//external side of plasma membrane	-	-	--
ENSMUSG00000095204	7.89683	5.62761	4.61902	5.98612	2.87383	4.77337	2.81659	3.74483	16.3495	12.805	14.4422	24.0051	11.7746	18.2668	10.8644	15.9346	21.6951	12.3493	4.79227	15.8486	1.72558	4.87772e-06	Ighv1-52	immunoglobulin heavy variable 1-52 [Source:MGI Symbol;Acc:MGI:4439752]	-	-	-	-	GO:0009897//external side of plasma membrane	-	-	--
ENSMUSG00000096074	7.89683	5.62761	4.61902	5.98612	2.87383	4.77337	2.81659	3.74483	16.3495	12.805	14.4422	24.0051	11.7746	18.2668	10.8644	15.9346	21.6951	12.3493	4.79227	15.8486	1.72558	4.87772e-06	Ighv1-72	immunoglobulin heavy variable 1-72 [Source:MGI Symbol;Acc:MGI:4439633]	-	-	-	-	GO:0005576//extracellular region;GO:0009897//external side of plasma membrane;GO:0019814//immunoglobulin complex	-	GO:0002250//adaptive immune response;GO:0002376//immune system process	--
ENSMUSG00000096767	7.89683	5.62761	4.61902	5.98612	2.87383	4.77337	2.81659	3.74483	16.3495	12.805	14.4422	24.0051	11.7746	18.2668	10.8644	15.9346	21.6951	12.3493	4.79227	15.8486	1.72558	4.87772e-06	Ighv1-62-3	immunoglobulin heavy variable 1-62-3 [Source:MGI Symbol;Acc:MGI:3648544]	-	-	-	-	GO:0009897//external side of plasma membrane;GO:0019814//immunoglobulin complex	-	GO:0002250//adaptive immune response;GO:0002376//immune system process	--
ENSMUSG00000076576	76.617	41.1333	68.8199	68.3577	61.9457	70.7505	49.9594	56.5596	192.816	256.072	171.316	241.074	197.284	181.657	183.803	175.117	239.68	196.873	61.7679	203.569	1.72059	1.35466e-09	Igkv6-32	immunoglobulin kappa variable 6-32 [Source:MGI Symbol;Acc:MGI:3641634]	-	-	-	-	GO:0005615//extracellular space	-	GO:0006955//immune response	--
ENSMUSG00000055485	30.5997	63.363	60.4914	129.458	90.0843	114.678	247.634	293.794	391.326	431.13	329.001	474.144	370.348	539.481	526.898	422.037	371.386	366.094	128.763	422.185	1.71316	1.15057e-06	Soga1	suppressor of glucose, autophagy associated 1 [Source:MGI Symbol;Acc:MGI:2444575]	-	-	-	-	GO:0005615//extracellular space	-	GO:0010506//regulation of autophagy	--
ENSMUSG00000059498	37.4603	54.6925	35.6122	39.283	40.2047	36.18	41.3091	66.1176	164.039	166.849	167.256	134.674	160.609	150.596	114.123	94.3851	151.21	130.449	43.8574	143.419	1.70934	1.22113e-08	Fcgr3	Fc receptor, IgG, low affinity III [Source:MGI Symbol;Acc:MGI:95500]	Cellular Processes;Human Diseases;Organismal Systems;Human Diseases;Human Diseases	Transport and catabolism;Infectious disease: bacterial;Development and regeneration;Infectious disease: parasitic;Infectious disease: bacterial	ko04145//Phagosome;ko05152//Tuberculosis;ko04380//Osteoclast differentiation;ko05140//Leishmaniasis;ko05150//Staphylococcus aureus infection	K16824;K16824;K16824;K16824;K16824	GO:0016020//membrane	-	-	--
ENSMUSG00000090124	46.4103	38.2906	67.8735	49.3034	45.4661	51.1698	28.3234	50.5834	148.834	110.553	175.802	156.059	240.61	161.332	117.194	140.985	157.883	127.538	47.1776	153.679	1.70375	7.07063e-07	Ugt1a7c	UDP glucuronosyltransferase 1 family, polypeptide A7C [Source:MGI Symbol;Acc:MGI:3032636]	Metabolism;Human Diseases;Metabolism;Organismal Systems;Metabolism;Metabolism;Human Diseases;Metabolism;Metabolism;Metabolism;Metabolism;Metabolism	Global and overview maps;Cancer: overview;Xenobiotics biodegradation and metabolism;Digestive system;Xenobiotics biodegradation and metabolism;Xenobiotics biodegradation and metabolism;Cancer: overview;Metabolism of cofactors and vitamins;Carbohydrate metabolism;Metabolism of cofactors and vitamins;Carbohydrate metabolism;Lipid metabolism	ko01100//Metabolic pathways;ko05207//Chemical carcinogenesis - receptor activation;ko00983//Drug metabolism - other enzymes;ko04976//Bile secretion;ko00980//Metabolism of xenobiotics by cytochrome P450;ko00982//Drug metabolism - cytochrome P450;ko05204//Chemical carcinogenesis - DNA adducts;ko00860//Porphyrin metabolism;ko00040//Pentose and glucuronate interconversions;ko00830//Retinol metabolism…	K00699;K00699;K00699;K00699;K00699;K00699;K00699;K00699;K00699;K00699;K00699;K00699	GO:0005743//mitochondrial inner membrane;GO:0005783//endoplasmic reticulum;GO:0005789//endoplasmic reticulum membrane;GO:0016020//membrane;GO:0032991//protein-containing complex;GO:0043231//intracellular membrane-bounded organelle	GO:0004857//enzyme inhibitor activity;GO:0005080//protein kinase C binding;GO:0005496//steroid binding;GO:0005504//fatty acid binding;GO:0008194//UDP-glycosyltransferase activity;GO:0015020//glucuronosyltransferase activity;GO:0016740//transferase activity;GO:0016757//glycosyltransferase activity;GO:0019899//enzyme binding;GO:0042803//protein homodimerization activity;GO:0044877//protein-containi…	GO:0001889//liver development;GO:0006629//lipid metabolic process;GO:0006711//estrogen catabolic process;GO:0006805//xenobiotic metabolic process;GO:0008210//estrogen metabolic process;GO:0018880//4-chlorobiphenyl metabolic process;GO:0019439//aromatic compound catabolic process;GO:0019585//glucuronate metabolic process;GO:0019853//L-ascorbic acid biosynthetic process;GO:0046226//coumarin catabol…	--
ENSMUSG00000054203	70.2685	68.8689	70.2512	52.4754	58.1927	62.2922	64.6469	69.9018	224.011	172.805	215.762	208.152	280.028	231.001	167.688	208.283	199.239	193.023	64.6122	209.999	1.70051	1.00741e-09	Ifi205	interferon activated gene 205 [Source:MGI Symbol;Acc:MGI:101847]	-	-	-	-	GO:0005634//nucleus;GO:0005654//nucleoplasm;GO:0005730//nucleolus;GO:0005737//cytoplasm;GO:0005829//cytosol;GO:0032991//protein-containing complex;GO:0043231//intracellular membrane-bounded organelle	GO:0003690//double-stranded DNA binding;GO:0031625//ubiquitin protein ligase binding;GO:0042802//identical protein binding	GO:0000122//negative regulation of transcription by RNA polymerase II;GO:0002218//activation of innate immune response;GO:0009617//response to bacterium;GO:0030224//monocyte differentiation;GO:0032731//positive regulation of interleukin-1 beta production;GO:0035458//cellular response to interferon-beta;GO:0040029//regulation of gene expression, epigenetic;GO:0042149//cellular response to glucose …	--
ENSMUSG00000034786	62.0882	49.1102	82.5832	50.8173	56.0814	64.1548	44.7156	57.8676	206.336	196.545	204.325	182.422	272.818	191.733	138.815	156.761	160.789	175.986	58.4273	188.653	1.69102	5.02194e-08	Gpsm3	G-protein signalling modulator 3 (AGS3-like, C. elegans) [Source:MGI Symbol;Acc:MGI:2146785]	-	-	-	-	GO:0005737//cytoplasm;GO:0005886//plasma membrane	GO:0005515//protein binding;GO:0030695//GTPase regulator activity	GO:0002690//positive regulation of leukocyte chemotaxis;GO:0050727//regulation of inflammatory response;GO:0050729//positive regulation of inflammatory response;GO:1900017//positive regulation of cytokine production involved in inflammatory response	--
ENSMUSG00000005410	27.7754	29.0595	46.9864	12.0165	34.7692	23.1677	16.1246	27.7514	85.5028	74.3942	93.0319	89.3467	107.607	90.6943	77.9124	86.9298	90.1285	80.1057	27.2063	87.5653	1.68642	8.77299e-10	Mcm5	minichromosome maintenance complex component 5 [Source:MGI Symbol;Acc:MGI:103197]	Cellular Processes;Genetic Information Processing	Cell growth and death;Replication and repair	ko04110//Cell cycle;ko03030//DNA replication	K02209;K02209	GO:0005634//nucleus;GO:0005654//nucleoplasm;GO:0005694//chromosome;GO:0005737//cytoplasm;GO:0005829//cytosol;GO:0042555//MCM complex;GO:0043229//intracellular organelle;GO:0071162//CMG complex	GO:0000166//nucleotide binding;GO:0003677//DNA binding;GO:0003688//DNA replication origin binding;GO:0003697//single-stranded DNA binding;GO:0004386//helicase activity;GO:0005524//ATP binding;GO:0016787//hydrolase activity;GO:0016887//ATP hydrolysis activity;GO:0017116//single-stranded DNA helicase activity;GO:0043138//3'-5' DNA helicase activity	GO:0000727//double-strand break repair via break-induced replication;GO:0006260//DNA replication;GO:0006268//DNA unwinding involved in DNA replication;GO:0006270//DNA replication initiation;GO:0007049//cell cycle;GO:0030174//regulation of DNA-dependent DNA replication initiation;GO:0032508//DNA duplex unwinding;GO:0071704//organic substance metabolic process	--
ENSMUSG00000108596	101.087	85.9955	150.909	82.7137	93.1162	131.732	71.6581	99.8047	341.941	261.071	380.683	336.37	492.031	338.606	251.62	283.693	314.409	282.829	102.127	328.325	1.68476	2.22398e-07	Gm49368	predicted gene, 49368 [Source:MGI Symbol;Acc:MGI:6121583]	-	-	-	-	GO:0005840//ribosome;GO:0008305//integrin complex;GO:0016020//membrane;GO:0022625//cytosolic large ribosomal subunit;GO:1990904//ribonucleoprotein complex	GO:0003735//structural constituent of ribosome;GO:0046872//metal ion binding	GO:0000463//maturation of LSU-rRNA from tricistronic rRNA transcript (SSU-rRNA, 5.8S rRNA, LSU-rRNA);GO:0006412//translation;GO:0007155//cell adhesion;GO:0007229//integrin-mediated signaling pathway	--
ENSMUSG00000034116	25.7679	30.8505	44.3355	32.7432	26.4065	29.7693	25.7593	37.677	93.9232	82.7087	121.248	103.7	145.663	104.809	81.6586	96.0418	96.7088	91.4385	31.6636	101.79	1.6847	3.44445e-08	Vav1	vav 1 oncogene [Source:MGI Symbol;Acc:MGI:98923]	Cellular Processes;Cellular Processes;Human Diseases;Human Diseases;Environmental Information Processing;Organismal Systems;Human Diseases;Environmental Information Processing;Organismal Systems;Organismal Systems;Organismal Systems;Organismal Systems;Organismal Systems;Organismal Systems	Cell motility;Cellular community - eukaryotes;Cardiovascular disease;Cancer: overview;Signal transduction;Immune system;Infectious disease: bacterial;Signal transduction;Immune system;Immune system;Immune system;Immune system;Immune system;Immune system	ko04810//Regulation of actin cytoskeleton;ko04510//Focal adhesion;ko05417//Lipid and atherosclerosis;ko05205//Proteoglycans in cancer;ko04015//Rap1 signaling pathway;ko04062//Chemokine signaling pathway;ko05135//Yersinia infection;ko04024//cAMP signaling pathway;ko04670//Leukocyte transendothelial migration;ko04666//Fc gamma R-mediated phagocytosis;ko04660//T cell receptor signaling pathway;ko046…	K05730;K05730;K05730;K05730;K05730;K05730;K05730;K05730;K05730;K05730;K05730;K05730;K05730;K05730	GO:0005737//cytoplasm;GO:0005829//cytosol;GO:0005911//cell-cell junction	GO:0001784//phosphotyrosine residue binding;GO:0005085//guanyl-nucleotide exchange factor activity;GO:0005515//protein binding;GO:0046872//metal ion binding;GO:0140031//phosphorylation-dependent protein binding	GO:0006909//phagocytosis;GO:0006955//immune response;GO:0007165//signal transduction;GO:0007166//cell surface receptor signaling pathway;GO:0007186//G protein-coupled receptor signaling pathway;GO:0007229//integrin-mediated signaling pathway;GO:0008361//regulation of cell size;GO:0016477//cell migration;GO:0030217//T cell differentiation;GO:0030593//neutrophil chemotaxis;GO:0035556//intracellular…	--
ENSMUSG00000096594	31.2808	21.1773	50.5405	44.4044	36.5777	21.7126	40.1001	33.4325	64.4292	183.61	129.367	98.3035	106.189	87.12	111.203	65.0807	123.982	150.81	34.9032	112.009	1.68219	3.44696e-05	Igkv8-19	immunoglobulin kappa variable 8-19 [Source:MGI Symbol;Acc:MGI:1330844]	-	-	-	-	GO:0005615//extracellular space	-	GO:0006955//immune response	--
ENSMUSG00000096498	22.0083	14.537	12.7494	13.9341	10.2502	13.7431	14.537	14.537	44.8066	49.8845	56.663	48.4539	46.6866	28.2939	34.0506	38.9978	67.0387	51.4894	14.537	46.6365	1.68173	7.08642e-07	Ighv2-5	immunoglobulin heavy variable 2-5 [Source:MGI Symbol;Acc:MGI:4439517]	-	-	-	-	GO:0009897//external side of plasma membrane	-	-	--
ENSMUSG00000028931	15.9097	24.3205	29.069	17.7641	31.1141	26.0807	22.4281	33.1164	75.8838	75.3364	94.4491	69.5845	105.032	80.2158	59.105	80.9329	87.3543	71.0026	24.9753	79.8897	1.6775	8.60751e-09	Kcnab2	potassium voltage-gated channel, shaker-related subfamily, beta member 2 [Source:MGI Symbol;Acc:MGI:109239]	-	-	-	-	GO:0005737//cytoplasm;GO:0005829//cytosol;GO:0005856//cytoskeleton;GO:0005874//microtubule;GO:0005886//plasma membrane;GO:0008076//voltage-gated potassium channel complex;GO:0009898//cytoplasmic side of plasma membrane;GO:0014069//postsynaptic density;GO:0016020//membrane;GO:0030424//axon;GO:0031234//extrinsic component of cytoplasmic side of plasma membrane;GO:0034705//potassium channel complex;…	GO:0004033//aldo-keto reductase (NADP) activity;GO:0005244//voltage-gated ion channel activity;GO:0005249//voltage-gated potassium channel activity;GO:0005515//protein binding;GO:0015459//potassium channel regulator activity;GO:0016491//oxidoreductase activity;GO:0044325//transmembrane transporter binding;GO:0044877//protein-containing complex binding	GO:0002244//hematopoietic progenitor cell differentiation;GO:0006811//ion transport;GO:0006813//potassium ion transport;GO:0034220//ion transmembrane transport;GO:0034765//regulation of ion transmembrane transport;GO:0050905//neuromuscular process;GO:0055085//transmembrane transport;GO:0070995//NADPH oxidation;GO:0071805//potassium ion transmembrane transport;GO:0098900//regulation of action pote…	--
ENSMUSG00000095630	10.8767	4.48873	8.91803	8.07156	11.312	7.6872	3.02437	7.76838	30.1026	35.2764	37.0581	11.0613	21.1856	20.0794	20.9983	21.939	26.6102	23.844	7.76838	24.8155	1.67555	2.28828e-05	Igkv6-23	immunoglobulin kappa variable 6-23 [Source:MGI Symbol;Acc:MGI:3711980]	-	-	-	-	GO:0005615//extracellular space	-	GO:0006955//immune response	--
ENSMUSG00000095351	47.2269	20.9456	77.5243	108.792	70.1368	52.3108	43.9715	26.2832	127.006	245.954	109.987	182.733	188.372	179.482	232.219	104.065	247.865	158.268	55.899	177.595	1.6677	2.77922e-05	Igkv3-2	immunoglobulin kappa variable 3-2 [Source:MGI Symbol;Acc:MGI:1330850]	-	-	-	-	GO:0005615//extracellular space;GO:0071748//monomeric IgA immunoglobulin complex;GO:0071751//secretory IgA immunoglobulin complex;GO:0071756//pentameric IgM immunoglobulin complex	-	GO:0006955//immune response	--
ENSMUSG00000022575	78.4174	81.52	92.8652	86.5893	73.2455	78.1336	62.2392	84.8717	243.799	203.911	263.882	270.882	371.474	282.438	202.687	220.038	251.379	193.631	79.7353	250.412	1.65102	1.14701e-07	Gsdmd	gasdermin D [Source:MGI Symbol;Acc:MGI:1916396]	Human Diseases;Organismal Systems;Organismal Systems	Infectious disease: bacterial;Immune system;Immune system	ko05132//Salmonella infection;ko04613//Neutrophil extracellular trap formation;ko04621//NOD-like receptor signaling pathway	K20917;K20917;K20917	GO:0005576//extracellular region;GO:0005615//extracellular space;GO:0005654//nucleoplasm;GO:0005737//cytoplasm;GO:0005829//cytosol;GO:0005886//plasma membrane;GO:0016020//membrane;GO:0061702//inflammasome complex;GO:0072559//NLRP3 inflammasome complex	GO:0001786//phosphatidylserine binding;GO:0005546//phosphatidylinositol-4,5-bisphosphate binding;GO:0008289//lipid binding;GO:0022829//wide pore channel activity;GO:0070273//phosphatidylinositol-4-phosphate binding;GO:0070300//phosphatidic acid binding;GO:0099103//channel activator activity;GO:1901612//cardiolipin binding	GO:0002376//immune system process;GO:0006954//inflammatory response;GO:0009306//protein secretion;GO:0012501//programmed cell death;GO:0031668//cellular response to extracellular stimulus;GO:0032731//positive regulation of interleukin-1 beta production;GO:0032732//positive regulation of interleukin-1 production;GO:0032741//positive regulation of interleukin-18 production;GO:0042742//defense respo…	--
ENSMUSG00000021190	93.613	108.012	91.2412	100.216	98.6438	87.1016	95.6966	122.99	328.153	281.278	371.033	278.541	381.61	312.722	284.555	287.294	313.31	292.215	99.6893	313.071	1.65098	4.21841e-11	Lgmn	legumain [Source:MGI Symbol;Acc:MGI:1330838]	Cellular Processes;Organismal Systems	Transport and catabolism;Immune system	ko04142//Lysosome;ko04612//Antigen processing and presentation	K01369;K01369	GO:0005576//extracellular region;GO:0005737//cytoplasm;GO:0005764//lysosome;GO:0005770//late endosome;GO:0045177//apical part of cell;GO:0048471//perinuclear region of cytoplasm	GO:0004175//endopeptidase activity;GO:0004197//cysteine-type endopeptidase activity;GO:0008233//peptidase activity;GO:0008234//cysteine-type peptidase activity;GO:0016787//hydrolase activity	GO:0003014//renal system process;GO:0006508//proteolysis;GO:0006624//vacuolar protein processing;GO:0007613//memory;GO:0008284//positive regulation of cell population proliferation;GO:0008306//associative learning;GO:0010447//response to acidic pH;GO:0010629//negative regulation of gene expression;GO:0032801//receptor catabolic process;GO:0035729//cellular response to hepatocyte growth factor sti…	--
ENSMUSG00000056737	278.721	280.307	379.996	333.255	329.358	321.565	203.978	384.809	1018.45	928.441	1055.97	1077.49	1426.16	903.092	766.509	823.611	1006.74	813.955	313.999	982.043	1.64503	5.11249e-08	Capg	capping protein (actin filament), gelsolin-like [Source:MGI Symbol;Acc:MGI:1098259]	-	-	-	-	GO:0005634//nucleus;GO:0005654//nucleoplasm;GO:0005730//nucleolus;GO:0005737//cytoplasm;GO:0005814//centriole;GO:0072686//mitotic spindle;GO:0090543//Flemming body	GO:0003779//actin binding;GO:0019904//protein domain specific binding;GO:0044877//protein-containing complex binding;GO:0051015//actin filament binding	-	--
ENSMUSG00000076598	75.5114	35.2952	40.8534	52.4621	29.3287	36.7093	32.1207	25.704	147.4	127.092	112.037	123.717	156.574	83.0773	173.463	70.7221	141.657	145.765	40.9981	128.151	1.64421	3.2259e-06	Igkv3-7	immunoglobulin kappa variable 3-7 [Source:MGI Symbol;Acc:MGI:1330852]	-	-	-	-	GO:0005615//extracellular space;GO:0071748//monomeric IgA immunoglobulin complex;GO:0071751//secretory IgA immunoglobulin complex;GO:0071756//pentameric IgM immunoglobulin complex	-	GO:0006955//immune response	--
ENSMUSG00000032596	487.731	466.75	260.437	181.219	203.134	181.897	168.115	171.17	790.227	784.174	816.939	841.484	837.458	835.792	777.373	862.434	863.089	874.791	265.057	828.376	1.64399	7.82881e-10	Uba7	ubiquitin-like modifier activating enzyme 7 [Source:MGI Symbol;Acc:MGI:1349462]	Human Diseases;Human Diseases;Genetic Information Processing	Neurodegenerative disease;Neurodegenerative disease;Folding, sorting and degradation	ko05022//Pathways of neurodegeneration - multiple diseases;ko05012//Parkinson disease;ko04120//Ubiquitin mediated proteolysis	K10698;K10698;K10698	GO:0005634//nucleus;GO:0005737//cytoplasm	GO:0004839//ubiquitin activating enzyme activity;GO:0004842//ubiquitin-protein transferase activity;GO:0008641//ubiquitin-like modifier activating enzyme activity;GO:0016874//ligase activity;GO:0019782//ISG15 activating enzyme activity	GO:0006974//cellular response to DNA damage stimulus;GO:0016567//protein ubiquitination;GO:0019941//modification-dependent protein catabolic process;GO:0032020//ISG15-protein conjugation;GO:0032446//protein modification by small protein conjugation;GO:0036211//protein modification process;GO:0045087//innate immune response	--
ENSMUSG00000002307	14.2626	18.6521	19.9221	29.0483	19.857	19.857	17.6535	19.6032	64.7168	50.8374	61.0676	69.8208	82.4076	50.6187	53.9775	66.0938	56.8754	63.1554	19.857	61.9571	1.64163	4.34337e-09	Daxx	Fas death domain-associated protein [Source:MGI Symbol;Acc:MGI:1197015]	Human Diseases;Human Diseases;Human Diseases;Environmental Information Processing;Human Diseases;Cellular Processes	Neurodegenerative disease;Neurodegenerative disease;Neurodegenerative disease;Signal transduction;Infectious disease: viral;Cell growth and death	ko05022//Pathways of neurodegeneration - multiple diseases;ko05014//Amyotrophic lateral sclerosis;ko05012//Parkinson disease;ko04010//MAPK signaling pathway;ko05168//Herpes simplex virus 1 infection;ko04210//Apoptosis	K02308;K02308;K02308;K02308;K02308;K02308	GO:0000775//chromosome, centromeric region;GO:0005634//nucleus;GO:0005654//nucleoplasm;GO:0005694//chromosome;GO:0005730//nucleolus;GO:0005737//cytoplasm;GO:0016604//nuclear body;GO:0016605//PML body	GO:0002039//p53 binding;GO:0003713//transcription coactivator activity;GO:0003714//transcription corepressor activity;GO:0019899//enzyme binding;GO:0019901//protein kinase binding;GO:0030295//protein kinase activator activity;GO:0031625//ubiquitin protein ligase binding;GO:0042393//histone binding;GO:0050681//androgen receptor binding;GO:0061629//RNA polymerase II-specific DNA-binding transcripti…	GO:0001934//positive regulation of protein phosphorylation;GO:0006325//chromatin organization;GO:0006334//nucleosome assembly;GO:0006338//chromatin remodeling;GO:0006355//regulation of transcription, DNA-templated;GO:0006915//apoptotic process;GO:0007254//JNK cascade;GO:0008625//extrinsic apoptotic signaling pathway via death domain receptors;GO:0010468//regulation of gene expression;GO:0010629//…	--
ENSMUSG00000095565	12.6102	5.55401	10.2903	20.5837	6.6028	10.4802	6.33457	9.86685	28.9885	55.3315	30.7489	31.3123	27.1941	24.5235	32.6502	23.6027	34.6764	30.464	10.2903	31.9492	1.63449	1.36234e-05	Ighv2-9-1	immunoglobulin heavy variable 2-9-1 [Source:MGI Symbol;Acc:MGI:4439519]	-	-	-	-	GO:0009897//external side of plasma membrane	-	-	--
ENSMUSG00000076441	510.497	420.341	659.752	563.249	515.006	497.758	529.584	553.795	1673.64	1284.2	1963.99	1594.91	2375.43	1756.65	1209.09	1382.14	1736.16	1375.91	531.248	1635.21	1.62202	1.91666e-07	Ass1	argininosuccinate synthetase 1 [Source:MGI Symbol;Acc:MGI:88090]	Metabolism;Human Diseases;Metabolism;Metabolism;Metabolism	Global and overview maps;Cardiovascular disease;Global and overview maps;Amino acid metabolism;Amino acid metabolism	ko01100//Metabolic pathways;ko05418//Fluid shear stress and atherosclerosis;ko01230//Biosynthesis of amino acids;ko00250//Alanine, aspartate and glutamate metabolism;ko00220//Arginine biosynthesis	K01940;K01940;K01940;K01940;K01940	GO:0005634//nucleus;GO:0005654//nucleoplasm;GO:0005737//cytoplasm;GO:0005739//mitochondrion;GO:0005741//mitochondrial outer membrane;GO:0005764//lysosome;GO:0005783//endoplasmic reticulum;GO:0005829//cytosol;GO:0043005//neuron projection;GO:0043025//neuronal cell body;GO:0043204//perikaryon;GO:0043209//myelin sheath;GO:0070852//cell body fiber	GO:0000166//nucleotide binding;GO:0004055//argininosuccinate synthase activity;GO:0005515//protein binding;GO:0005524//ATP binding;GO:0015643//toxic substance binding;GO:0016597//amino acid binding;GO:0016874//ligase activity;GO:0042802//identical protein binding	GO:0000050//urea cycle;GO:0000052//citrulline metabolic process;GO:0000053//argininosuccinate metabolic process;GO:0001822//kidney development;GO:0001889//liver development;GO:0006526//arginine biosynthetic process;GO:0006531//aspartate metabolic process;GO:0006953//acute-phase response;GO:0007494//midgut development;GO:0007584//response to nutrient;GO:0007623//circadian rhythm;GO:0008652//cellul…	--
ENSMUSG00000035575	0	0	23.3541	0	0	0	18.369	13.943	21.4418	20.9177	24.7969	16.6686	24.4774	17.2344	14.4538	27.5609	29.5092	17.0536	6.95827	21.4114	1.62158	0.00100112	Utp6	UTP6 small subunit processome component [Source:MGI Symbol;Acc:MGI:2445193]	Genetic Information Processing	Translation	ko03008//Ribosome biogenesis in eukaryotes	K14557	GO:0005634//nucleus;GO:0005694//chromosome;GO:0005730//nucleolus;GO:0032040//small-subunit processome;GO:0034388//Pwp2p-containing subcomplex of 90S preribosome	GO:0005515//protein binding;GO:0030515//snoRNA binding	GO:0000462//maturation of SSU-rRNA from tricistronic rRNA transcript (SSU-rRNA, 5.8S rRNA, LSU-rRNA);GO:0006364//rRNA processing;GO:0006396//RNA processing;GO:0042274//ribosomal small subunit biogenesis	--
ENSMUSG00000024053	8.53313	8.73081	10.1301	6.38196	8.22449	8.03995	7.37248	11.4353	29.8533	23.0184	25.6863	25.8811	35.4287	25.5287	19.1053	25.9964	30.458	22.3597	8.60602	26.3316	1.61338	1.77087e-08	Emilin2	elastin microfibril interfacer 2 [Source:MGI Symbol;Acc:MGI:2389136]	-	-	-	-	GO:0005576//extracellular region;GO:0005581//collagen trimer;GO:0062023//collagen-containing extracellular matrix;GO:1990971//EMILIN complex	GO:0005515//protein binding;GO:0030023//extracellular matrix constituent conferring elasticity	GO:0007155//cell adhesion;GO:0008217//regulation of blood pressure;GO:0030194//positive regulation of blood coagulation;GO:0030336//negative regulation of cell migration;GO:0033627//cell adhesion mediated by integrin;GO:0042127//regulation of cell population proliferation;GO:0043065//positive regulation of apoptotic process;GO:0045766//positive regulation of angiogenesis;GO:0048583//regulation of…	--
ENSMUSG00000022221	77.2481	75.8328	124.678	109.14	104.639	93.7529	71.0501	127.04	296.637	270.946	342.81	292.239	365.926	295.262	227.762	317.101	310.753	270.559	97.9226	299	1.61043	6.33533e-10	Ripk3	receptor-interacting serine-threonine kinase 3 [Source:MGI Symbol;Acc:MGI:2154952]	Human Diseases;Cellular Processes;Organismal Systems;Environmental Information Processing;Organismal Systems	Infectious disease: bacterial;Cell growth and death;Immune system;Signal transduction;Immune system	ko05132//Salmonella infection;ko04217//Necroptosis;ko04621//NOD-like receptor signaling pathway;ko04668//TNF signaling pathway;ko04623//Cytosolic DNA-sensing pathway	K08847;K08847;K08847;K08847;K08847	GO:0005634//nucleus;GO:0005737//cytoplasm;GO:0005829//cytosol;GO:0032991//protein-containing complex	GO:0000166//nucleotide binding;GO:0004672//protein kinase activity;GO:0004674//protein serine/threonine kinase activity;GO:0004704//NF-kappaB-inducing kinase activity;GO:0005515//protein binding;GO:0005524//ATP binding;GO:0016301//kinase activity;GO:0016740//transferase activity;GO:0042802//identical protein binding;GO:0044877//protein-containing complex binding;GO:0106310//protein serine kinase …	GO:0001914//regulation of T cell mediated cytotoxicity;GO:0002819//regulation of adaptive immune response;GO:0006468//protein phosphorylation;GO:0006915//apoptotic process;GO:0007165//signal transduction;GO:0007249//I-kappaB kinase/NF-kappaB signaling;GO:0010922//positive regulation of phosphatase activity;GO:0010940//positive regulation of necrotic cell death;GO:0012501//programmed cell death;GO…	--
[truncated: 1,093 more rows]

## Sheet: Table S7
Table S7. GO enrichment analysis for differential proteins
GO ID (level1)	GO Term (level1)	GO ID (level2)	GO Term (level2)	number (up)	number (down)	total	Proteins_up	Proteins_down
GO:0008150	Biological Process	GO:0009987	cellular process	909	246	1155	ENSMUSG00000000148(Brat1),ENSMUSG00000000275(Trim25),ENSMUSG00000000290(Itgb2),ENSMUSG00000000326(Comt),ENSMUSG00000000486(Septin1),ENSMUSG00000000555(Itga5),ENSMUSG00000000594(Gm2a),ENSMUSG00000000600(Krit1),ENSMUSG00000000693(Loxl3),ENSMUSG00000000838(Fmr1),ENSMUSG00000001020(S100a4),ENSMUSG00000001025(S100a6),ENSMUSG00000001082(Mfsd10),ENSMUSG00000001098(Kctd10),ENSMUSG00000001123(Lgals9),ENSM…	ENSMUSG00000000049(Apoh),ENSMUSG00000000296(Tpd52l1),ENSMUSG00000000340(Dbt),ENSMUSG00000000384(Tbrg4),ENSMUSG00000000959(Oxa1l),ENSMUSG00000001349(Cnn1),ENSMUSG00000001445(Mrpl10),ENSMUSG00000001983(Taco1),ENSMUSG00000002500(Rpl3l),ENSMUSG00000002660(Clpp),ENSMUSG00000003299(Mrpl4),ENSMUSG00000003809(Gcdh),ENSMUSG00000003934(Efnb3),ENSMUSG00000004561(Mettl17),ENSMUSG00000004748(Mtfp1),ENSMUSG000…
[truncated: 45 more rows]

## Sheet: Table S8
Table S8. KEGG enrichment analysis for differential proteins
[truncated: 321 more rows]

## Sheet: Table S9
Table S9. Integrated metabolomics and proteomics pathway analysis.
[truncated: 96 more rows]
